# Supplementary material for: Global Screening of Salmonella enterica Serovar Typhimurium Genes for Desiccation Survival
Source: Front Microbiol. 2017 Sep 8;8:1723. doi: 10.3389/fmicb.2017.01723 (PMC5596212; doi:10.3389/fmicb.2017.01723)
Supplement: Supplementary file 2 [file DataSheet2.xlsx]

## Sheet: Sheet1
Table S2: Tn5 insertion read frequency distribution throughout the genome in input pool and desiccation
Genomic Coordinate of S. Typhimurium 14028S	Frequencey of Tn5 Reads
	Input Pool	Desiccation Pool
5	20	12
13	3	0
24	97	51
59	3	1
69	157	154
80	16	1
137	204	146
148	2	0
166	30	22
176	0	1
177	104	34
187	3	0
197	2	0
198	289	125
209	1	0
216	94	67
226	58	38
228	63	91
234	1	0
237	1	0
244	1	0
245	265	28
274	93	51
285	2	0
316	103	88
327	2	1
410	17	5
625	71	53
645	138	113
646	39	60
656	58	38
756	4	1
849	1	0
869	3	0
880	30	80
1024	0	1
1026	68	39
1027	145	36
1030	28	22
1107	12	3
1123	0	1
1131	55	34
1194	61	32
1205	1	0
1207	1	0
1218	105	63
1251	10	5
1378	152	132
1389	107	47
1420	9	26
1533	13	9
1636	1	0
1647	82	79
1702	25	17
1707	34	32
1729	3	0
1740	75	56
1789	70	8
1800	2	0
1804	1	0
1805	43	47
1826	42	9
1885	15	10
2004	1	0
2015	118	62
2016	0	1
2025	41	15
2049	49	44
2086	20	7
2087	4	21
2091	27	21
2097	2	0
2413	154	100
2424	4	1
2706	1	0
2707	50	39
2717	60	31
2728	20	7
2783	111	80
2793	0	1
2794	1	1
2804	2	12
2879	1	0
2880	37	87
2885	1	0
2891	5	5
2913	26	10
2924	87	77
3139	22	20
3283	17	10
3293	5	8
3313	43	18
3383	31	20
3388	31	14
3394	1	0
3399	1	0
3449	1	0
3460	92	74
3461	0	1
3586	26	22
3625	5	12
3689	9	14
3792	75	21
3888	1	0
3899	71	99
3916	105	49
3927	1	0
3986	5	0
4266	56	17
4269	1	0
4277	2	0
4515	52	27
4612	0	2
4695	41	53
4706	1	0
4713	11	10
4724	33	20
4814	1	0
4825	36	13
4889	1	0
4899	1	0
4900	166	100
4930	47	22
4941	1	0
5002	22	11
5066	2	0
5067	1	0
5078	15	3
5138	26	2
5203	1	0
5266	2	0
5316	7	0
5326	17	26
5364	1	0
5375	40	20
5388	1	0
5469	17	4
5473	1	0
5504	8	4
5510	9	6
5515	1	0
5695	127	139
5706	2	0
5734	26	21
5745	4	0
5790	29	25
5807	143	42
5813	129	2
5818	65	6
5824	2	0
5948	38	5
5959	1	0
6027	28	36
6037	27	34
6072	91	39
6078	21	38
6079	3	4
6083	2	0
6089	13	10
6090	82	47
6097	3	5
6147	17	6
6174	70	17
6185	1	0
6216	31	10
6227	33	15
6356	70	37
6383	282	49
6394	4	0
6491	19	9
6520	279	192
6521	0	1
6531	50	4
6614	79	24
6615	2	0
6626	155	71
6661	3	0
6683	112	54
6694	2	0
6739	53	16
6761	10	18
6897	42	4
6903	10	12
6934	152	129
6945	1	0
6996	6	12
7001	43	23
7063	87	57
7102	94	32
7113	2	0
7148	1	0
7176	14	2
7186	189	203
7196	1	0
7197	1	1
7305	1	0
7316	12	1
7326	70	16
7427	12	21
7532	38	45
7542	2	0
7543	85	33
7553	211	127
7615	25	11
7645	114	29
7702	6	4
7731	5	2
7748	37	31
7807	63	38
7816	1	0
7827	27	22
7834	1	0
7845	20	21
7964	15	20
7975	1	0
7997	25	23
8033	1	0
8044	6	11
8108	24	18
8208	5	4
8214	23	13
8225	1	0
8344	18	15
8432	17	9
8451	2	0
8509	19	22
8617	1	6
8678	6	0
8687	12	27
8689	95	65
8731	32	32
8736	2	0
8742	11	3
8747	96	48
8799	2	0
8810	57	16
8830	19	5
8843	4	4
8914	1	0
8925	33	34
8930	2	0
8941	76	41
9027	5	1
9112	38	21
9124	1	1
9170	15	9
9181	2	1
9222	159	99
9262	11	3
9329	3	0
9334	9	17
9340	59	42
9410	14	14
9433	76	103
9444	1	0
9470	1	0
9471	6	2
9532	1	0
9543	38	13
9614	45	75
9862	3	1
9906	6	1
9916	75	49
9917	96	54
9918	1	0
9927	1	0
10030	333	118
10041	8	1
10082	100	15
10084	87	32
10121	63	41
10132	1	0
10142	1	0
10153	9	17
10180	15	12
10191	35	55
10204	157	76
10215	2	2
10216	1	0
10234	1	0
10245	104	30
10246	1	0
10336	1	0
10347	56	70
10485	22	0
10528	94	68
10539	2	2
10608	33	24
10618	0	1
10629	50	47
10630	1	0
10633	3	0
10644	10	4
10651	61	30
10654	12	0
10774	59	20
10785	1	0
10847	62	29
10858	4	0
10994	40	61
11019	16	11
11065	20	17
11073	68	76
11076	1	0
11083	3	0
11131	19	60
11136	23	10
11147	96	30
11149	54	28
11181	22	39
11187	80	88
11217	6	5
11260	62	44
11271	8	4
11274	1	0
11285	67	36
11392	7	3
11445	1	0
11456	22	12
11457	34	46
11619	4	0
11734	1	0
11779	2	0
12516	1	0
12713	15	0
12761	10	1
12783	3	0
12808	4	0
12848	3	0
12867	10	0
12942	4	0
12960	5	0
13210	1	0
13221	1	0
13294	25	0
13396	20	16
13488	6	0
13571	2	0
13741	25	0
13752	13	0
13760	24	0
13787	15	0
13834	2	0
13944	6	3
13973	30	10
14011	11	0
14095	2	0
14138	67	4
14149	22	0
14158	4	1
14316	1	0
14319	1	0
14320	1	0
14328	2	0
14330	8	10
14331	18	0
14339	50	10
14340	1	0
14386	1	0
14397	21	22
14449	1	0
14460	34	15
14488	23	1
14510	42	17
14560	40	4
14571	1	0
14749	30	10
14755	10	8
14760	89	83
14766	25	4
14777	14	5
14781	117	5
14786	2	0
14787	1	0
14788	38	15
14792	1	0
14796	34	23
14797	195	120
14798	5	3
14799	3	5
14803	59	37
14807	11	5
14808	7	7
14881	53	0
14919	30	2
14997	21	10
15006	35	24
15008	52	10
15016	45	27
15017	1	0
15027	27	6
15072	41	26
15098	2	0
15106	68	6
15109	2	1
15117	11	7
15118	46	19
15132	22	23
15141	63	21
15151	34	6
15152	2	0
15160	1	0
15162	242	132
15168	1	0
15170	5	0
15171	223	39
15172	1	0
15173	5	0
15179	21	6
15180	135	12
15181	229	98
15190	1	0
15191	178	83
15192	186	78
15194	82	24
15197	14	12
15202	13	8
15203	132	53
15204	0	1
15205	214	176
15208	1	0
15210	158	119
15213	13	10
15214	119	70
15215	5	11
15216	1	0
15219	61	54
15221	2	0
15224	43	30
15242	128	33
15249	2	0
15251	17	3
15259	1	0
15260	71	38
15270	124	33
15271	1	0
15282	17	8
15304	28	1
15311	1	0
15317	22	4
15322	48	14
15324	20	2
15331	2	0
15337	3	1
15342	82	27
15348	1	0
15359	154	10
15363	1	0
15374	82	16
15402	27	12
15414	18	5
15416	2	0
15427	5	6
15429	60	16
15433	5	0
15440	6	0
15441	17	7
15442	54	7
15444	97	25
15452	47	16
15453	303	96
15455	68	27
15458	19	14
15463	59	26
15464	397	79
15466	29	8
15474	201	42
15475	1	0
15482	1	0
15485	50	4
15486	8	0
15493	171	51
15494	1	0
15495	1	0
15497	322	73
15498	1	0
15505	32	22
15506	29	18
15530	2	0
15533	91	22
15540	118	49
15541	107	38
15544	84	24
15549	30	8
15551	212	85
15552	79	51
15553	4	0
15555	225	65
15556	96	31
15561	78	4
15562	419	118
15563	79	23
15565	348	130
15567	31	32
15569	2	0
15571	1	0
15572	4	0
15573	536	185
15574	101	48
15576	205	58
15580	38	0
15582	52	4
15607	1	0
15608	160	8
15613	86	22
15614	1	0
15619	174	85
15624	1	0
15625	44	41
15633	10	0
15640	10	2
15644	74	40
15667	57	24
15671	2	0
15674	2	0
15676	76	5
15678	3	0
15682	44	32
15685	42	16
15686	21	5
15687	20	8
15689	236	42
15690	25	6
15696	38	24
15697	6	1
15700	46	7
15711	30	24
15713	34	17
15720	36	1
15724	64	31
15725	17	0
15730	1	0
15731	19	6
15739	8	0
15778	4	0
15812	33	2
15814	2	0
15824	19	0
15825	164	11
15835	9	11
15840	5	0
15845	1	0
15847	0	1
15852	4	0
15856	43	12
15857	2	0
15858	48	15
15863	127	36
15867	80	23
15868	156	48
15873	57	20
15878	28	5
15911	5	0
15912	1	0
15922	5	0
15943	6	0
15945	1	0
15949	3	0
15956	3	0
15960	42	5
16004	14	0
16011	2	0
16012	2	0
16013	17	2
16014	12	1
16022	80	11
16023	13	0
16024	36	0
16025	16	3
16026	13	0
16027	12	0
16033	95	30
16034	8	0
16035	54	4
16069	1	0
16080	15	0
16082	3	0
16083	52	6
16090	9	0
16113	1	0
16114	2	0
16118	12	1
16121	9	5
16124	62	16
16126	17	0
16129	43	7
16131	2	0
16133	57	14
16141	163	2
16142	1	0
16150	9	7
16152	115	3
16157	16	1
16232	15	4
16237	32	14
16247	25	5
16251	90	3
16258	33	0
16262	4	0
16282	26	9
16302	2	0
16310	42	7
16313	58	13
16320	94	43
16321	80	33
16322	11	4
16325	19	8
16326	6	1
16329	40	1
16331	1	0
16335	116	23
16337	65	30
16340	3	0
16346	60	20
16347	17	8
16348	54	8
16358	2	0
16421	1	0
16427	4	0
16430	19	1
16432	60	4
16433	1	0
16434	99	34
16435	59	24
16439	39	39
16445	59	8
16446	24	11
16450	1	0
16457	1	6
16465	6	5
16468	1	0
16479	445	238
16480	139	89
16484	22	14
16490	205	20
16491	39	1
16494	79	62
16495	1	0
16501	4	1
16505	98	15
16547	101	31
16552	3	3
16554	94	71
16557	120	19
16558	290	53
16562	5	0
16568	61	5
16569	23	8
16572	1	0
16573	110	28
16581	15	2
16583	64	16
16584	26	7
16587	28	3
16593	26	4
16598	1	0
16600	54	23
16601	1	0
16602	74	7
16603	72	24
16604	32	12
16605	33	27
16611	1	0
16614	3	0
16642	1	0
16653	43	17
16654	1	0
16658	2	0
16669	81	48
16679	9	7
16689	259	156
16690	0	2
16700	56	18
16724	34	16
16725	1	2
16735	4	0
16736	15	12
16746	74	35
16747	205	148
16748	1	0
16751	188	132
16755	65	11
16762	3	1
16766	2	0
16778	2	1
16786	1	0
16787	31	20
16789	150	60
16792	78	27
16793	14	2
16803	6	10
16831	25	23
16855	2	0
16866	105	68
16871	23	4
16888	1	0
16894	124	59
16895	8	5
16899	43	33
16900	56	18
16905	144	102
16916	59	25
16920	26	20
16922	40	13
16924	25	2
16931	40	0
16935	1	0
16942	35	19
16947	2	0
16955	1	0
16967	3	0
16978	38	18
16988	10	15
17023	29	1
17031	131	3
17034	15	3
17042	1	0
17043	1	0
17045	78	25
17047	28	6
17052	11	5
17054	41	21
17056	1	0
17057	34	8
17058	1	0
17059	6	0
17064	5	0
17081	116	13
17092	6	0
17098	1	0
17099	14	2
17101	2	0
17103	1	0
17106	105	6
17112	62	22
17114	42	7
17115	5	0
17117	3	0
17148	12	0
17159	0	1
17164	1	0
17166	4	1
17176	54	30
17179	3	0
17189	34	7
17190	58	43
17195	3	1
17220	25	4
17234	22	1
17238	1	0
17245	70	18
17249	25	2
17269	2	0
17271	1	0
17282	65	12
17294	41	6
17332	8	0
17336	17	0
17367	3	0
17377	1	0
17378	19	1
17379	1	0
17484	47	2
17500	20	0
17507	7	1
17508	12	0
17509	4	0
17511	1	0
17591	1	0
17656	9	0
17658	98	18
17661	500	194
17670	45	11
17671	823	297
17672	14	0
17680	43	4
17681	2	0
17682	18	0
17683	55	36
17690	2	4
17691	20	0
17692	1	0
17693	51	11
17694	4	0
17701	1	0
17704	3	0
17705	23	8
17707	85	21
17716	1	0
17717	38	19
17718	2	0
17723	6	0
17726	26	0
17728	2	0
17730	17	0
17782	12	3
17793	1	0
17796	34	32
17798	49	9
17806	2	0
17808	66	35
17809	41	0
17813	118	29
17817	65	22
17819	43	1
17824	4	0
17859	8	4
17873	17	8
17874	6	13
17892	8	1
17893	33	0
17916	11	6
17917	149	85
17927	156	40
17928	25	0
17938	2	0
17948	13	6
17962	76	4
17963	1	0
17981	29	5
18018	3	3
18026	85	45
18030	47	30
18031	52	21
18036	1	0
18040	159	105
18045	18	16
18047	24	22
18048	8	1
18051	26	2
18052	2	0
18056	30	4
18058	2	0
18059	56	11
18060	8	11
18061	11	3
18062	51	41
18063	1	0
18065	16	5
18084	83	52
18095	1	0
18131	46	34
18153	91	36
18154	1	0
18205	12	5
18213	1	0
18215	0	2
18224	48	65
18235	0	1
18243	1	0
18254	24	56
18393	6	20
18400	46	58
18615	40	18
18654	16	11
18665	16	6
18741	3	0
18752	81	83
18766	1	0
18777	48	30
18804	38	38
18806	3	0
18817	93	122
18858	1	0
18862	52	32
18869	59	27
18873	1	0
18886	1	0
18918	1	0
18952	28	94
18963	3	0
19130	4	0
19141	247	119
19142	0	1
19237	29	31
19245	17	0
19247	1	0
19255	38	16
19258	18	41
19262	5	2
19273	1	0
19292	78	42
19505	36	18
19506	1	0
19515	58	48
19516	1	0
19517	51	29
19526	1	0
19633	0	1
19656	30	17
19691	5	4
19797	8	5
19808	2	0
19860	60	32
19891	25	13
19897	5	1
19910	1	0
19921	62	52
19928	1	0
20038	1	0
20340	23	21
20418	81	10
20429	0	1
20431	1	3
20576	217	152
20587	4	1
20691	79	25
20727	113	65
20766	10	13
20805	2	0
20811	164	49
20816	399	91
20817	1	0
20921	1	0
20932	30	27
20980	30	30
21029	1	0
21034	1	0
21035	139	66
21040	81	10
21085	1	0
21096	30	19
21159	186	285
21160	0	1
21170	1	0
21257	19	28
21268	1	0
21312	56	40
21323	1	1
21382	21	22
21392	1	0
21410	3	0
21473	24	15
21483	1	0
21484	17	7
21489	16	21
21495	22	34
21535	113	11
21556	15	22
21711	2	0
21722	212	53
21726	1	0
21741	28	11
21752	2	0
21881	20	0
21938	1	0
21949	37	54
22062	53	33
22082	22	6
22093	1	0
22107	2	0
22118	210	173
22153	26	3
22160	39	24
22174	1	1
22202	55	16
22325	1	0
22333	17	14
22336	86	32
22424	76	86
22430	17	9
22441	2	0
22469	18	12
22486	1	0
22492	14	5
22496	30	16
22547	33	6
22548	1	0
22558	99	143
22561	6	0
22564	36	55
22572	187	205
22573	1	0
22586	31	30
22646	67	50
22657	1	0
22680	58	82
22691	9	0
22696	44	20
22772	2	0
22798	40	12
22822	1	0
22830	1	0
22833	49	47
22841	31	11
22868	32	18
22878	122	63
22879	2	0
22889	99	97
22932	162	6
22933	29	23
22940	32	6
22943	1	0
22948	12	19
22951	1	0
22953	44	8
22956	62	34
22963	118	62
22968	80	24
22973	93	18
22975	2	0
22976	83	39
22980	1	0
22981	59	34
22985	39	27
22986	41	18
22987	32	23
22991	15	23
23013	3	0
23024	112	62
23064	17	0
23075	115	56
23076	8	13
23109	25	0
23111	1	0
23122	76	32
23130	2	0
23133	37	16
23135	59	37
23141	11	7
23234	8	7
23235	1	0
23238	37	2
23239	14	5
23285	5	0
23287	77	31
23290	72	9
23292	38	7
23295	105	14
23296	218	40
23298	634	128
23299	15	1
23300	29	2
23303	101	3
23306	1	0
23308	32	10
23309	91	15
23310	8	2
23314	152	17
23401	93	47
23411	5	0
23412	6	1
23424	4	0
23443	85	71
23454	21	0
23460	16	18
23465	71	47
23470	22	14
23471	15	0
23481	3	1
23482	77	5
23488	3	2
23502	1	0
23509	68	41
23510	44	13
23512	24	9
23513	59	0
23514	120	74
23517	16	23
23520	40	3
23525	113	66
23530	4	0
23557	0	5
23566	1	0
23569	59	30
23575	2	0
23577	59	6
23580	19	0
23596	8	9
23597	22	14
23599	6	14
23602	50	33
23607	1	0
23608	96	65
23609	91	124
23612	1	0
23613	65	31
23619	16	9
23620	74	33
23621	83	30
23625	3	8
23627	93	22
23628	10	3
23632	1	0
23636	46	47
23638	113	40
23641	56	11
23647	1	0
23656	2	0
23667	31	10
23754	1	0
23755	82	51
23756	65	21
23761	1	0
23765	48	35
23766	29	13
23769	58	62
23772	8	10
23774	152	5
23776	20	11
23780	63	31
23798	51	69
23809	1	0
23853	11	0
23854	23	13
23856	40	24
23864	2	1
23865	165	69
23866	1	0
23867	45	0
23877	47	19
23878	1	0
23880	4	3
23889	92	31
23890	48	37
23911	33	15
23913	19	7
23921	57	26
23922	1	0
23924	12	1
23932	2	0
23967	4	0
23971	2	0
23976	22	4
23978	54	38
23979	2	0
23982	87	19
23985	2	0
23990	18	7
23991	62	11
23996	24	0
24003	2	0
24025	2	0
24030	3	0
24036	56	39
24041	47	10
24093	2	0
24104	54	2
24154	42	0
24158	5	0
24298	20	0
24300	12	0
24311	1	1
24475	14	19
24479	41	19
24486	2	0
24487	21	0
24489	57	20
24490	1	0
24495	14	2
24500	3	0
24501	21	1
24504	11	5
24509	1	0
24511	116	65
24520	36	7
24521	97	38
24522	42	19
24526	38	23
24529	63	44
24531	10	4
24532	172	138
24533	19	22
24534	174	76
24537	1	0
24540	2	0
24543	251	117
24545	296	87
24546	22	8
24550	23	8
24552	2	2
24554	2	0
24586	146	130
24589	77	35
24597	1	0
24600	3	0
24609	69	35
24619	237	162
24620	73	20
24622	169	118
24625	1	0
24626	74	79
24627	1	0
24630	92	29
24632	71	6
24633	2	0
24638	41	33
24643	116	106
24655	43	4
24661	19	11
24666	141	22
24677	67	26
24712	52	18
24714	28	26
24719	2	0
24723	2	0
24725	210	88
24730	141	146
24745	120	70
24756	3	0
24770	77	46
24774	2	0
24781	4	0
24785	56	49
24787	1	0
24796	16	34
24798	77	75
24817	30	10
24822	2	0
24823	3	1
24825	17	30
24833	54	33
24834	334	160
24835	57	54
24846	1	0
24874	81	43
24885	70	40
24887	270	108
24898	128	12
24925	2	0
24932	42	29
24935	1	1
24936	78	25
24946	56	14
24950	35	35
24954	31	36
24955	55	26
24957	182	96
24958	0	1
24965	0	1
24966	1	0
24967	23	33
24969	16	10
24988	1	0
24999	135	45
25026	40	12
25028	104	93
25033	2	0
25039	128	61
25044	154	84
25047	9	3
25054	23	8
25056	31	31
25057	1	0
25059	101	75
25065	18	25
25068	79	47
25101	23	9
25137	39	44
25145	1	0
25149	0	1
25156	103	89
25160	1	0
25170	38	25
25171	29	36
25175	22	6
25183	7	3
25193	1	0
25194	217	133
25196	14	9
25199	178	332
25203	1	0
25204	98	77
25205	3	1
25211	11	20
25214	31	21
25217	65	18
25224	2	0
25235	38	8
25282	184	64
25292	58	34
25299	59	11
25306	75	26
25317	3	3
25337	2	0
25341	2	0
25343	5	1
25345	37	18
25346	0	1
25348	22	4
25352	49	5
25354	1	0
25356	1	0
25383	23	30
25394	66	34
25396	2	0
25397	112	93
25398	1	0
25407	12	17
25408	53	8
25409	10	8
25435	4	0
25446	79	14
25448	2	0
25450	1	0
25454	51	22
25459	112	62
25550	58	45
25551	82	50
25552	76	62
25553	1	0
25561	2	0
25562	10	17
25563	0	1
25615	7	28
25625	2	1
25635	127	110
25641	1	0
25643	96	91
25652	98	55
25654	311	71
25782	72	11
25793	3	0
25818	132	73
25829	5	9
25854	0	1
25877	40	49
25971	0	3
25997	11	5
26052	34	58
26101	13	8
26196	52	48
26212	43	34
26215	4	0
26226	113	148
26251	3	0
26263	22	27
26286	1	0
26293	64	38
26297	43	27
26304	79	15
26326	1	0
26327	0	1
26337	44	2
26369	22	10
26442	11	32
26517	198	38
26521	1	0
26522	170	149
26528	2	0
26533	44	8
26579	157	137
26580	1	0
26590	18	7
26632	17	2
26680	0	4
26692	104	3
26754	24	7
26766	3	2
26822	32	23
26833	3	0
26862	3	0
26863	0	1
26867	59	37
26873	38	94
26878	2	0
26890	41	21
26912	8	7
26934	43	60
26945	2	0
27013	19	40
27091	4	1
27094	1	0
27102	197	340
27103	0	1
27111	1	0
27122	36	63
27123	0	1
27143	30	35
27195	1	0
27200	13	42
27206	69	50
27211	3	0
27345	156	124
27356	2	0
27372	20	10
27383	71	27
27475	48	44
27486	32	25
27539	26	30
27550	1	0
27583	33	24
27590	1	0
27598	27	18
27601	40	48
27613	15	8
27615	3	0
27626	74	28
27634	156	105
27645	4	1
27655	29	43
27669	115	78
27680	1	2
27693	98	138
27704	1	0
27790	47	21
27801	13	5
27831	130	70
27842	1	0
27902	109	129
27912	1	0
27913	0	1
27923	71	92
27955	1	0
28065	34	15
28287	0	1
28330	3	0
28341	72	15
28426	1	0
28437	84	12
28440	33	11
28451	3	0
28622	14	18
28630	35	18
28641	1	0
28716	58	54
28767	3	0
28778	100	70
28826	65	29
28836	1	0
28902	163	84
28912	1	0
28950	45	70
28959	0	1
28960	111	66
28962	1	0
28963	2	2
28964	25	27
28971	2	0
28973	50	39
28974	325	85
29017	0	1
29050	8	6
29195	3	0
29197	2	0
29206	107	31
29207	1	0
29208	154	93
29225	7	18
29304	1	1
29315	38	31
29349	63	39
29360	1	0
29424	68	25
29428	1	5
29435	1	0
29739	90	125
29744	160	73
29755	1	0
29806	2	0
29812	11	5
29817	36	47
29849	5	8
29864	39	23
29975	5	15
29998	40	26
30027	1	0
30045	0	1
30054	37	55
30065	1	0
30083	16	19
30092	9	14
30094	1	0
30287	123	158
30294	2	0
30298	2	0
30305	106	58
30312	83	91
30323	2	0
30386	57	54
30447	72	54
30458	1	0
30525	3	2
30538	1	0
30549	48	15
30607	58	54
30608	11	8
30837	11	2
30838	3	0
30839	66	16
30840	2	0
30848	1	0
30996	13	16
31006	202	187
31015	2	2
31084	86	90
31100	32	7
31114	11	17
31152	26	0
31267	9	0
31278	325	173
31569	22	3
31721	105	21
31722	2	0
31732	4	0
31772	1	0
31773	82	42
31774	53	95
31784	1	0
31791	6	2
31802	2	0
31857	1	0
31864	33	44
31868	55	23
31948	77	46
31949	3	0
31959	140	94
31971	20	36
31981	36	5
32010	223	239
32021	5	0
32054	8	0
32064	13	12
32065	315	156
32068	4	0
32069	2	0
32075	55	31
32079	1	0
32080	187	30
32114	101	14
32124	46	4
32125	168	123
32130	167	76
32142	32	15
32146	0	1
32153	4	0
32157	12	3
32177	105	30
32192	2	0
32203	139	47
32205	70	13
32209	67	46
32212	33	16
32216	1	0
32219	48	9
32222	1	0
32239	8	1
32265	36	0
32268	10	1
32269	26	16
32276	1	0
32307	0	1
32346	60	2
32350	5	0
32357	65	32
32359	4	3
32360	2	0
32361	205	120
32362	1	0
32371	60	15
32396	1	0
32401	4	0
32403	85	3
32404	47	6
32406	10	4
32407	148	70
32411	54	17
32412	102	24
32413	31	7
32414	1	0
32415	1	0
32418	8	0
32422	235	116
32423	494	112
32424	35	28
32425	1	0
32428	51	3
32429	39	8
32430	1	0
32434	464	189
32438	158	33
32439	81	36
32441	4	0
32443	1	0
32446	217	25
32447	10	27
32449	117	103
32451	6	0
32452	51	29
32454	165	103
32456	0	1
32457	117	35
32459	92	24
32460	5	1
32464	44	45
32465	69	39
32468	77	45
32478	4	5
32505	7	0
32507	1	0
32516	3	0
32518	44	19
32519	2	0
32522	11	5
32527	182	76
32528	122	21
32530	109	39
32532	17	12
32537	3	1
32548	82	34
32561	12	0
32619	41	2
32624	5	0
32629	1	0
32630	22	0
32632	1	0
32633	19	0
32634	5	0
32636	1	0
32640	16	0
32644	19	1
32645	19	0
32647	13	0
32653	14	1
32658	138	15
32691	42	0
32698	36	0
32701	6	0
32702	51	7
32703	36	2
32712	38	4
32713	1	0
32714	57	1
32722	51	12
32783	2	0
32801	41	0
32813	12	0
32829	5	0
32835	4	1
32883	1	0
32885	2	0
32890	1	0
32894	79	8
32896	111	55
32901	37	13
32931	1	0
32967	26	0
32978	1	0
32979	6	0
33016	171	7
33026	8	0
33031	15	0
33042	2	0
33043	1	0
33050	1	0
33052	3	0
33053	8	0
33066	8	1
33070	2	0
33071	2	0
33075	1	0
33076	46	1
33080	10	1
33081	28	5
33083	13	1
33085	47	6
33086	134	18
33204	1	0
33256	5	0
33260	50	2
33287	31	0
33292	18	0
33297	46	0
33298	1	0
33303	1	0
33308	1	0
33322	3	0
33327	51	0
33328	1	0
33338	1	0
33339	9	0
33340	1	0
33342	3	0
33347	59	1
33348	7	0
33351	12	1
33358	1	0
33398	20	0
33416	8	0
33428	20	8
33439	2	0
33449	6	0
33451	26	0
33452	27	3
33454	41	7
33457	22	3
33461	7	0
33462	91	15
33463	12	1
33464	1	0
33465	78	6
33473	120	26
33474	1	0
33475	3	0
33476	187	8
33477	5	0
33485	61	29
33486	51	14
33488	13	5
33496	29	1
33528	5	0
33540	23	3
33543	16	0
33544	15	0
33545	5	0
33548	3	0
33550	19	0
33553	3	0
33556	20	3
33567	3	0
33589	2	0
33606	7	0
33608	3	0
33615	5	1
33619	7	0
33627	13	0
33630	64	0
33632	1	0
33641	18	3
33642	1	0
33643	75	9
33648	7	0
33650	2	0
33653	61	1
33674	41	6
33698	1	0
33700	2	0
33709	24	0
33711	26	0
33719	16	2
33721	3	0
33774	4	2
33784	28	15
33785	4	0
33786	2	0
33788	1	1
33790	4	0
33791	5	0
33792	11	0
33795	53	9
33796	44	0
33801	113	4
33802	7	2
33803	225	5
33804	1	0
33850	24	3
33959	1	0
33960	2	0
34018	2	0
34025	5	1
34032	36	0
34239	11	3
34286	2	0
34329	1	0
34338	2	0
34340	1	0
34501	1	0
34513	8	0
34534	26	1
34544	15	1
34545	1	0
34642	2	0
35038	3	0
35193	104	23
35204	5	0
35251	15	15
35260	13	2
35262	1	0
35265	23	7
35266	8	0
35271	1	0
35278	10	0
35280	1	0
35281	71	52
35282	192	66
35283	46	3
35287	11	6
35292	52	1
35293	145	10
35294	57	5
35304	1	0
35311	17	0
35315	49	4
35318	44	13
35344	1	0
35355	2	0
35358	1	0
35359	2395	1159
35360	18	0
35363	22	5
35365	15	16
35368	28	9
35369	269	160
35370	332	6
35378	54	1
35379	40	3
35380	495	39
35386	6	1
35423	16	0
35426	24	19
35427	10	4
35431	8	0
35437	42	3
35442	1	0
35452	11	3
35462	157	71
35463	25	10
35469	36	21
35471	9	0
35473	103	5
35474	53	20
35480	69	12
35481	48	37
35484	101	20
35485	1	0
35486	67	31
35490	60	7
35491	20	20
35493	50	32
35494	1	0
35497	1	0
35499	2	0
35501	72	10
35502	43	8
35504	2	0
35506	195	45
35507	1	0
35510	132	38
35512	379	74
35514	85	45
35516	166	124
35517	174	178
35521	83	41
35524	2	0
35525	293	115
35526	1	0
35527	616	186
35532	37	24
35534	1	0
35536	87	16
35538	96	59
35539	2	0
35544	157	26
35545	58	32
35548	1	0
35549	4	2
35550	146	66
35555	44	17
35559	87	55
35569	66	11
35570	138	124
35571	2	0
35574	27	5
35575	27	7
35580	1	0
35582	257	158
35585	298	131
35592	7	3
35593	3	0
35604	64	52
35605	217	25
35606	202	30
35612	103	61
35616	8	0
35617	158	78
35619	79	75
35627	70	48
35628	516	126
35629	87	18
35639	4	0
35640	63	46
35643	166	34
35646	141	5
35648	1	0
35651	227	22
35652	4	0
35654	41	0
35657	2	0
35659	110	4
35667	1	0
35668	97	45
35675	21	12
35676	0	1
35682	6	0
35688	21	26
35689	54	25
35693	183	95
35700	1	0
35709	2	0
35711	38	17
35714	87	50
35719	1	0
35720	54	13
35721	231	31
35723	1	0
35731	375	81
35732	78	25
35733	42	14
35734	96	28
35742	195	123
35744	146	59
35745	16	3
35753	4	0
35754	10	0
35758	1	0
35763	48	3
35764	289	180
35765	133	89
35769	4	3
35770	29	19
35774	336	138
35775	93	25
35778	76	4
35779	57	18
35785	91	30
35786	153	35
35787	5	0
35788	2	1
35789	1289	483
35790	1	0
35794	3	0
35797	72	37
35799	316	123
35800	546	274
35802	18	0
35805	36	19
35807	30	1
35808	159	164
35810	324	88
35811	8	1
35813	39	12
35818	0	2
35822	44	13
35825	10	5
35829	2	0
35840	27	5
35855	292	57
35859	58	25
35866	149	37
35870	10	3
35881	6	6
35886	151	83
35887	31	19
35890	1	0
35891	99	20
35894	10	0
35897	6	0
35901	107	29
35902	129	31
35915	40	13
35936	106	28
35943	0	1
35947	1	0
35948	19	4
35958	79	31
35959	0	1
35968	17	3
35980	32	10
35991	1	0
36005	5	3
36014	331	135
36022	42	39
36023	71	21
36025	20	1
36030	68	24
36033	1	0
36034	1	0
36036	11	2
36040	0	1
36043	36	6
36045	2	3
36048	10	0
36050	16	14
36052	41	13
36053	24	11
36054	2	0
36057	0	3
36058	21	1
36059	1	0
36066	84	22
36068	1	0
36070	76	10
36077	41	2
36079	27	3
36096	2	0
36106	1	0
36107	107	15
36115	101	52
36117	133	71
36122	1	0
36123	4	1
36124	95	47
36125	32	27
36126	3	0
36128	19	0
36130	30	1
36132	17	14
[truncated: 191,151 more rows]
