# Supplementary material for: Global Screening of Salmonella enterica Serovar Typhimurium Genes for Desiccation Survival
Source: Front Microbiol. 2017 Sep 8;8:1723. doi: 10.3389/fmicb.2017.01723 (PMC5596212; doi:10.3389/fmicb.2017.01723)
Supplement: Supplementary file 3 [file DataSheet3.xlsx]

## Sheet: Sheet1
					Table S3: Tn5 insertion read counts and unique insertion count binned to core 80% of coding sequence (CDS) in the input pool and desiccation.
													Count in Internal 80% of gene
					start_coord	end_coord	strand	length	locus_type	locus_tag	gene_symbol	description	unique_insertion_counts: Inpupt Pool	all_reads_counts: Input Pool	unique_insertion_counts: Desiccation Pool	all_reads_counts: Desiccation Pool
					190	255	+	21	CDS	STM14_0001	thrL	thr operon leader peptide	11	777	6	349
					337	2799	+	820	CDS	STM14_0002	thrA	bifunctional aspartokinase I/homeserine dehydrogenase I	46	1924	37	1325
					2801	3730	+	309	CDS	STM14_0003	thrB	homoserine kinase	16	422	12	361
					3734	5020	+	428	CDS	STM14_0004	thrC	threonine synthase	15	417	9	290
					5114	5887	-	257	CDS	STM14_0005	yaaA	hypothetical protein	16	264	7	220
					5966	7396	-	476	CDS	STM14_0006	yaaJ	putative alanine/glycine transport protein	33	1915	25	998
					7665	8618	+	317	CDS	STM14_0007	talB	transaldolase B	17	250	11	194
					8729	9319	+	196	CDS	STM14_0008	mogA	molybdenum cofactor biosynthesis protein	14	414	11	232
					9376	9942	-	188	CDS	STM14_0009	yaaH	hypothetical protein	8	171	5	194
					10092	10805	-	237	CDS	STM14_0010	htgA	hypothetical protein	20	661	13	421
					10841	11245	-	134	CDS	STM14_0011	yaaI	hypothetical protein	11	362	9	332
					11257	11424	+	55	CDS	STM14_0012	-	hypothetical protein	4	137	3	83
					11593	13509	+	638	CDS	STM14_0013	dnaK	molecular chaperone DnaK	13	84	1	1
					13595	14734	+	379	CDS	STM14_0014	dnaJ	chaperone protein DnaJ	28	466	11	97
					14845	14958	+	37	CDS	STM14_0015	-	hypothetical protein	2	83	1	2
					15014	15961	+	315	CDS	STM14_0016	-	putative transcriptional regulator	165	9954	112	3352
					16088	16432	+	114	CDS	STM14_0017	-	putative bacteriophage protein	40	1395	27	285
					16493	17026	-	177	CDS	STM14_0018	-	hypothetical protein	75	3323	53	1459
					17043	17486	-	147	CDS	STM14_0019	-	hypothetical protein	35	827	18	177
					17613	17741	-	42	CDS	STM14_0020	-	hypothetical protein	25	1834	10	604
					17665	17787	+	40	CDS	STM14_0021	-	hypothetical protein	25	1866	11	623
					17867	19966	+	699	CDS	STM14_0022	-	putative exochitinase	52	1542	36	1216
					20058	23054	+	998	CDS	STM14_0023	-	putative hydroxymethyltransferase	77	3429	52	2188
					23091	23240	+	49	CDS	STM14_0024	-	hypothetical protein	8	211	4	92
					23335	24039	+	234	CDS	STM14_0025	-	putative cytoplasmic protein	89	3101	62	1533
					24094	24198	-	34	CDS	STM14_0026	-	hypothetical protein	4	103	1	2
					24316	24426	+	36	CDS	STM14_0027	-	hypothetical protein	0	0	1	1
					24469	25011	+	180	CDS	STM14_0028	bcfA	fimbrial subunit	75	4705	56	2551
					24971	25798	+	275	CDS	STM14_0029	bcfB	fimbrial chaparone	70	3083	54	2007
					25803	28424	+	873	CDS	STM14_0030	bcfC	fimbrial usher	81	3253	63	2707
					28425	29432	+	335	CDS	STM14_0031	bcfD	fimbrial subunit	27	1323	20	744
					29433	29978	+	181	CDS	STM14_0032	bcfE	fimbrial subunit	8	344	6	281
					29994	30512	+	172	CDS	STM14_0033	bcfF	fimbrial subunit	13	440	8	450
					30478	31209	+	243	CDS	STM14_0034	bcfG	fimbrial chaparone	14	499	10	399
					31274	32119	+	281	CDS	STM14_0035	bcfH	putative thiol-disulfide isomerase	20	871	13	650
					32116	32445	+	109	CDS	STM14_0036	-	hypothetical protein	29	1257	22	469
					32545	32994	-	149	CDS	STM14_0037	-	putative transcriptional regulator	37	928	13	122
					33364	34368	+	334	CDS	STM14_0038	-	putative transcriptional regulator	75	1799	30	181
					34376	34816	-	146	CDS	STM14_0039	-	putative transcriptional regulator	6	53	2	2
					34828	34974	+	48	CDS	STM14_0040	-	hypothetical protein	0	0	0	0
					35339	37057	+	572	CDS	STM14_0041	-	putative arylsulfatase	388	27932	288	12264
					37103	38674	-	523	CDS	STM14_0042	-	putative 5'-nucleotidase	110	5786	82	2833
					38773	39534	-	253	CDS	STM14_0043	-	putative outer membrane/exported protein	133	7350	93	1681
					40131	41624	+	497	CDS	STM14_0044	-	putative arylsulfatase	40	2098	28	2105
					41723	42913	+	396	CDS	STM14_0045	-	putative arylsulfatase regulator	32	1326	23	1038
					42932	44185	+	417	CDS	STM14_0046	-	putative cytoplasmic protein	92	5095	74	2839
					44312	46027	+	571	CDS	STM14_0047	-	putative arylsulfatase	163	7602	126	4169
					46190	47356	+	388	CDS	STM14_0048	nhaA	pH-dependent sodium/proton antiporter	16	507	1	1
					47418	48317	+	299	CDS	STM14_0049	nhaR	transcriptional activator NhaR	21	932	13	478
					48372	50411	-	679	CDS	STM14_0050	-	putative glycosyl hydrolase	45	1633	32	1253
					50451	51824	-	457	CDS	STM14_0051	-	putative sodium galactoside symporter	155	7544	108	3452
					52280	52543	-	87	CDS	STM14_0052	rpsT	30S ribosomal protein S20	0	0	0	0
					52649	52864	+	71	CDS	STM14_0053	yaaY	putative cytoplasmic protein	8	256	8	64
					52872	53810	+	312	CDS	STM14_0054	ribF	bifunctional riboflavin kinase/FMN adenylyltransferase	1	1	0	0
					53855	56689	+	944	CDS	STM14_0055	ileS	isoleucyl-tRNA synthetase	4	7	1	1
					56689	57189	+	166	CDS	STM14_0056	lspA	lipoprotein signal peptidase	0	0	0	0
					57203	57334	+	43	CDS	STM14_0057	-	hypothetical protein	8	98	6	34
					57344	57793	+	149	CDS	STM14_0058	slpA	FKBP-type peptidyl-prolyl cis-trans isomerase	6	166	3	67
					57796	58746	+	316	CDS	STM14_0059	ispH	4-hydroxy-3-methylbut-2-enyl diphosphate reductase	2	2	0	0
					58946	60148	+	400	CDS	STM14_0060	-	putative nitrite reductase	22	1436	15	770
					60164	61084	+	306	CDS	STM14_0061	rihC	ribonucleoside hydrolase RihC	22	1013	19	780
					61106	61792	-	228	CDS	STM14_0062	-	putative transcriptional regulator	61	3167	44	2077
					61794	63413	-	539	CDS	STM14_0063	-	putative transcriptional regulator	127	6929	100	4338
					63548	64849	-	433	CDS	STM14_0064	-	putative oxalacetate decarboxylase subunit beta	38	762	34	728
					64862	66637	-	591	CDS	STM14_0065	-	pyruvate carboxylase subunit B	71	2514	51	1043
					66654	66893	-	79	CDS	STM14_0066	-	oxaloacetate decarboxylase subunit gamma	8	276	6	320
					67052	68392	-	446	CDS	STM14_0067	-	putative citrate-sodium symporter	77	4364	54	2210
					68513	68671	-	52	CDS	STM14_0068	-	hypothetical protein	12	408	6	167
					68637	69680	+	347	CDS	STM14_0069	citC2	putative citrate lyase synthetase	30	1146	25	805
					69710	70003	+	97	CDS	STM14_0070	citD2	citrate lyase subunit gamma	5	117	5	72
					70000	70869	+	289	CDS	STM14_0071	citE2	putative citrate lyase beta chain	10	332	8	450
					70880	72400	+	506	CDS	STM14_0072	citF2	putative citrate lyase alpha chain/citrate-ACP transferase	23	888	16	373
					72400	72951	+	183	CDS	STM14_0073	citX2	putative cytoplasmic protein	9	424	5	156
					72929	73837	+	302	CDS	STM14_0074	citG2	triphosphoribosyl-dephospho-CoA synthase	19	1048	14	624
					74017	74838	+	273	CDS	STM14_0075	dapB	dihydrodipicolinate reductase	1	1	0	0
					74964	75239	-	91	CDS	STM14_0076	-	hypothetical protein	10	490	8	265
					75881	77029	+	382	CDS	STM14_0077	carA	carbamoyl phosphate synthase small subunit	28	845	14	460
					77048	80275	+	1075	CDS	STM14_0078	carB	carbamoyl phosphate synthase large subunit	54	2306	41	1722
					80354	80542	+	62	CDS	STM14_0079	-	hypothetical protein	31	405	29	191
					80499	80957	+	152	CDS	STM14_0080	tnpA_1	transposase	119	1715	103	803
					81260	81655	+	131	CDS	STM14_0081	caiF	DNA-binding transcriptional activator CaiF	36	1830	28	1092
					81732	82328	-	198	CDS	STM14_0082	caiE	carnitine operon protein CaiE	10	365	7	362
					82437	83222	-	261	CDS	STM14_0083	caiD	carnitinyl-CoA dehydratase	37	1646	24	1099
					83276	84829	-	517	CDS	STM14_0084	caiC	putative crotonobetaine/carnitine-CoA ligase	73	4672	51	2666
					84892	86109	-	405	CDS	STM14_0085	caiB	crotonobetainyl-CoA:carnitine CoA-transferase	33	1517	23	838
					86109	86246	-	45	CDS	STM14_0086	-	hypothetical protein	4	94	3	85
					86221	87363	-	380	CDS	STM14_0087	caiA	crotonobetainyl-CoA dehydrogenase	16	745	15	398
					87398	88915	-	505	CDS	STM14_0088	caiT	L-carnitine/gamma-butyrobetaine antiporter	54	1943	35	1136
					89119	89328	+	69	CDS	STM14_0089	-	conserved hypothetical protein	9	207	2	18
					89396	90166	+	256	CDS	STM14_0090	fixA	putative electron transfer flavoprotein FixA	23	710	17	522
					90182	91123	+	313	CDS	STM14_0091	fixB	putative electron transfer flavoprotein FixB	20	879	17	1000
					91173	92459	+	428	CDS	STM14_0092	fixC	putative oxidoreductase FixC	17	1009	14	597
					92456	92743	+	95	CDS	STM14_0093	fixX	putative ferredoxin	2	69	2	49
					92890	94230	+	446	CDS	STM14_0094	yaaU	putative transport protein	23	949	21	1020
					94319	94549	+	76	CDS	STM14_0095	-	putative outer membrane lipoprotein	22	888	17	513
					94843	95259	+	138	CDS	STM14_0096	-	putative secreted protein	55	3102	40	1772
					95263	95379	-	38	CDS	STM14_0097	-	hypothetical protein	17	517	12	333
					95483	95773	-	96	CDS	STM14_0098	-	putative secreted protein	32	1510	26	689
					95983	96177	+	64	CDS	STM14_0099	-	putative inner membrane protein	14	472	9	117
					96671	98560	+	629	CDS	STM14_0100	-	putative sulfatase	280	14551	201	6867
					98644	98802	-	52	CDS	STM14_0101	-	hypothetical protein	6	118	3	137
					98738	99019	+	93	CDS	STM14_0102	-	hypothetical protein	15	484	11	382
					98967	99497	+	176	CDS	STM14_0103	yabF	glutathione-regulated potassium-efflux system ancillary protein KefF	6	209	9	141
					99490	101352	+	620	CDS	STM14_0104	kefC	glutathione-regulated potassium-efflux system protein KefC	33	950	23	847
					101349	101474	-	41	CDS	STM14_0105	-	hypothetical protein	0	0	0	0
					101551	102030	+	159	CDS	STM14_0106	folA	dihydrofolate reductase	0	0	0	0
					102136	102984	-	282	CDS	STM14_0107	apaH	diadenosine tetraphosphatase	9	135	6	111
					102995	103372	-	125	CDS	STM14_0108	apaG	ApaG	12	661	7	556
					103375	104196	-	273	CDS	STM14_0109	ksgA	dimethyladenosine transferase	16	413	10	60
					104193	105182	-	329	CDS	STM14_0110	pdxA_1	4-hydroxythreonine-4-phosphate dehydrogenase	21	392	18	284
					105182	106468	-	428	CDS	STM14_0111	surA	peptidyl-prolyl cis-trans isomerase SurA	10	53	0	0
					106522	108882	-	786	CDS	STM14_0112	imp	organic solvent tolerance protein	1	2	0	0
					108892	109053	-	53	CDS	STM14_0113	-	hypothetical protein	6	274	4	143
					109136	109948	+	270	CDS	STM14_0114	djlA	DNA-J like membrane chaperone protein	10	374	7	190
					110043	110702	-	219	CDS	STM14_0115	rluA	23S rRNA/tRNA pseudouridine synthase A	12	376	7	524
					110714	113620	-	968	CDS	STM14_0116	hepA	ATP-dependent helicase HepA	56	1894	39	1034
					113794	116145	-	783	CDS	STM14_0117	polB	DNA polymerase II	39	1451	37	1020
					116189	116941	-	250	CDS	STM14_0118	-	putative secreted protein	71	3098	52	1564
					117528	117947	+	139	CDS	STM14_0119	-	putative cytoplasmic protein	36	1266	25	480
					117953	118648	-	231	CDS	STM14_0120	araD	L-ribulose-5-phosphate 4-epimerase	17	691	12	588
					118789	120291	-	500	CDS	STM14_0121	araA	L-arabinose isomerase	33	1239	26	790
					120302	122011	-	569	CDS	STM14_0122	araB	ribulokinase	49	2201	40	1646
					122352	123197	+	281	CDS	STM14_0123	araC	DNA-binding transcriptional regulator AraC	8	450	8	327
					123316	124083	+	255	CDS	STM14_0124	yabI	hypothetical protein	9	364	6	268
					124122	124829	-	235	CDS	STM14_0125	thiQ	thiamine transporter ATP-binding subunit	22	573	12	533
					124813	126423	-	536	CDS	STM14_0126	thiP	thiamine transporter membrane protein	22	616	15	662
					126399	127382	-	327	CDS	STM14_0127	tbpA	thiamine transporter substrate binding subunit	21	742	14	495
					127427	127546	-	39	CDS	STM14_0128	-	putative lipoprotein	0	0	0	0
					127560	129218	-	552	CDS	STM14_0129	yabN	transcriptional regulator SgrR	24	672	16	463
					129166	129492	-	108	CDS	STM14_0130	-	hypothetical protein	9	361	6	310
					129769	130374	-	201	CDS	STM14_0131	leuD	isopropylmalate isomerase small subunit	15	386	10	285
					130385	131785	-	466	CDS	STM14_0132	leuC	isopropylmalate isomerase large subunit	23	872	17	811
					131788	132879	-	363	CDS	STM14_0133	leuB	3-isopropylmalate dehydrogenase	29	1135	21	743
					132879	134450	-	523	CDS	STM14_0134	leuA	2-isopropylmalate synthase	40	1463	30	1014
					134538	134624	-	28	CDS	STM14_0135	leuL	leu operon leader peptide	18	1332	14	998
					134689	134793	-	34	CDS	STM14_0136	-	hypothetical protein	12	787	8	149
					135067	135210	+	47	CDS	STM14_0137	-	hypothetical protein	22	1636	14	373
					135281	136225	+	314	CDS	STM14_0138	leuO	leucine transcriptional activator	164	7549	114	3668
					136610	138271	+	553	CDS	STM14_0139	ilvI	acetolactate synthase 3 catalytic subunit	55	1813	43	1768
					138274	138765	+	163	CDS	STM14_0140	ilvH	acetolactate synthase 3 regulatory subunit	6	251	3	162
					138755	138877	-	40	CDS	STM14_0141	-	hypothetical protein	6	156	4	101
					139049	140053	+	334	CDS	STM14_0142	fruR	DNA-binding transcriptional regulator FruR	30	525	25	899
					140204	140338	-	44	CDS	STM14_0143	-	hypothetical protein	4	167	3	88
					140496	140633	+	45	CDS	STM14_0144	-	hypothetical protein	1	219	1	5
					140659	141117	+	152	CDS	STM14_0145	yabB	cell division protein MraZ	8	373	6	267
					141119	142060	+	313	CDS	STM14_0146	mraW	S-adenosyl-methyltransferase MraW	5	99	3	5
					142057	142422	+	121	CDS	STM14_0147	ftsL	cell division protein FtsL	0	0	0	0
					142438	144204	+	588	CDS	STM14_0148	ftsI	division specific transpeptidase	0	0	0	0
					144191	145678	+	495	CDS	STM14_0149	murE	UDP-N-acetylmuramoylalanyl-D-glutamate--2, 6-diaminopimelate ligase	2	2	1	1
					145675	147033	+	452	CDS	STM14_0150	murF	UDP-N-acetylmuramoyl-tripeptide--D-alanyl-D- alanine ligase	0	0	0	0
					147027	148109	+	360	CDS	STM14_0151	mraY	phospho-N-acetylmuramoyl-pentapeptide- transferase	1	1	0	0
					148112	149428	+	438	CDS	STM14_0152	murD	UDP-N-acetylmuramoyl-L-alanyl-D-glutamate synthetase	1	1	0	0
					149428	150672	+	414	CDS	STM14_0153	ftsW	cell division protein FtsW	1	41	0	0
					150669	151736	+	355	CDS	STM14_0154	murG	N-acetylglucosaminyl transferase	1	1	0	0
					151855	153330	+	491	CDS	STM14_0155	murC	UDP-N-acetylmuramate--L-alanine ligase	0	0	0	0
					153323	154243	+	306	CDS	STM14_0156	ddl_2	D-alanine--D-alanine ligase	6	193	4	64
					154245	155075	+	276	CDS	STM14_0157	ftsQ	cell division protein FtsQ	1	1	0	0
					155072	156334	+	420	CDS	STM14_0158	ftsA	cell division protein FtsA	0	0	0	0
					156395	157546	+	383	CDS	STM14_0159	ftsZ	cell division protein FtsZ	0	0	0	0
					157647	158564	+	305	CDS	STM14_0160	lpxC	UDP-3-O-[3-hydroxymyristoyl] N-acetylglucosamine deacetylase	0	0	0	0
					158843	159340	+	165	CDS	STM14_0161	yacA	SecA regulator SecM	3	54	1	16
					159402	162107	+	901	CDS	STM14_0162	secA	preprotein translocase subunit SecA	1	1	1	1
					162259	162654	+	131	CDS	STM14_0163	mutT	nucleoside triphosphate pyrophosphohydrolase	8	192	7	185
					162875	162979	+	34	CDS	STM14_0165	-	putative transcriptional regulator, LysR family	1	16	1	25
					162976	163167	-	63	CDS	STM14_0166	yacG	zinc-binding protein	5	71	4	56
					163177	163920	-	247	CDS	STM14_0167	yacF	hypothetical protein	14	212	11	186
					163920	164540	-	206	CDS	STM14_0168	coaE	dephospho-CoA kinase	0	0	0	0
					164766	165809	+	347	CDS	STM14_0169	guaC	guanosine 5'-monophosphate oxidoreductase	22	760	15	702
					165840	167042	-	400	CDS	STM14_0170	hofC	type IV pilin biogenesis protein	30	911	23	662
					167032	168417	-	461	CDS	STM14_0171	hofB	hypothetical protein	32	1162	23	1258
					168427	168864	-	145	CDS	STM14_0172	ppdD	putative major pilin subunit	7	202	4	179
					168890	169072	-	60	CDS	STM14_0173	-	hypothetical protein	0	0	0	0
					169086	169979	-	297	CDS	STM14_0174	nadC	quinolinate phosphoribosyltransferase	26	438	20	389
					170067	170630	+	187	CDS	STM14_0175	ampD	N-acetyl-anhydromuranmyl-L-alanine amidase	7	213	6	94
					170627	171481	+	284	CDS	STM14_0176	ampE	regulatory protein AmpE	15	562	12	424
					171573	172523	-	316	CDS	STM14_0177	-	putative cytoplasmic protein	22	1298	16	907
					172523	173929	-	468	CDS	STM14_0178	-	Na+/galactoside symporter	28	643	24	486
					173962	174090	-	42	CDS	STM14_0179	-	hypothetical protein	4	152	2	76
					174093	175466	-	457	CDS	STM14_0180	aroP	aromatic amino acid transporter	28	1372	22	912
					175672	175794	+	40	CDS	STM14_0181	-	hypothetical protein	3	183	1	64
					176029	176793	+	254	CDS	STM14_0182	pdhR	transcriptional regulator PdhR	7	77	4	25
					176953	179616	+	887	CDS	STM14_0183	aceE	pyruvate dehydrogenase subunit E1	10	42	1	1
					179631	181520	+	629	CDS	STM14_0184	aceF	dihydrolipoamide acetyltransferase	6	11	0	0
					181720	183144	+	474	CDS	STM14_0185	lpdA	dihydrolipoamide dehydrogenase	2	7	0	0
					183222	183350	+	42	CDS	STM14_0186	-	hypothetical protein	3	158	3	88
					183433	183717	+	94	CDS	STM14_0187	-	putative outer membrane protein	11	443	7	271
					183755	184546	-	263	CDS	STM14_0188	-	putative periplasmic protein	21	952	14	668
					186562	189159	+	865	CDS	STM14_0190	acnB	bifunctional aconitate hydratase 2/2-methylisocitrate dehydratase	40	1827	31	777
					189220	190062	-	280	CDS	STM14_0191	-	putative restriction endonuclease	21	291	9	58
					190308	190670	+	120	CDS	STM14_0192	yacL	hypothetical protein	16	538	13	455
					190905	191858	+	317	CDS	STM14_0193	kdgT	2-keto-3-deoxygluconate permease	13	449	10	253
					191855	193126	+	423	CDS	STM14_0194	-	putative inner membrane protein	21	1042	15	968
					193116	194099	+	327	CDS	STM14_0195	pdxA_2	4-hydroxythreonine-4-phosphate dehydrogenase 2	15	786	8	430
					194109	194876	+	255	CDS	STM14_0196	-	putative transcriptional regulator	14	803	11	665
					194906	195700	-	264	CDS	STM14_0197	speD	S-adenosylmethionine decarboxylase	18	668	13	418
					195721	196581	-	286	CDS	STM14_0198	speE	spermidine synthase	16	475	12	330
					196688	197035	-	115	CDS	STM14_0199	yacC	putative periplasmic protein	2	90	1	35
					197237	198847	+	536	CDS	STM14_0200	cueO	multicopper oxidase	18	434	16	405
					198925	201315	-	796	CDS	STM14_0201	gcd	glucose dehydrogenase	40	2337	31	1912
					201521	202057	+	178	CDS	STM14_0202	hpt	hypoxanthine-guanine phosphoribosyltransferase	5	148	5	85
					202115	202777	-	220	CDS	STM14_0203	yadF	carbonic anhydrase	1	1	1	1
					202886	203812	+	308	CDS	STM14_0204	yadG	putative ABC-type multidrug transport system ATPase component	20	628	13	288
					203809	204579	+	256	CDS	STM14_0205	yadH	putative transport protein	8	224	6	187
					204696	205775	-	359	CDS	STM14_0206	stiH	putative fimbrial protein precurosr	38	1757	26	1293
					205784	208330	-	848	CDS	STM14_0207	stiC	putativie fimbrial usher	52	2020	35	1665
					208357	209040	-	227	CDS	STM14_0208	stiB	putative fimbrial chaparone	27	920	19	472
					209088	209627	-	179	CDS	STM14_0209	stiA	putative fimbrial subunit	49	1947	38	980
					209796	209966	-	56	CDS	STM14_0210	-	hypothetical protein	4	137	4	34
					209997	210437	+	146	CDS	STM14_0211	yadI	putative PTS enzyme	43	2630	36	1468
					210499	211728	+	409	CDS	STM14_0212	yadE	putative xylanase/chitin deacetylase	49	2000	35	1425
					211735	212115	-	126	CDS	STM14_0213	panD	aspartate alpha-decarboxylase	13	837	12	600
					212210	213064	-	284	CDS	STM14_0214	panC	pantoate--beta-alanine ligase	14	457	12	269
					213058	213171	-	37	CDS	STM14_0215	-	hypothetical protein	8	149	4	92
					213190	213981	-	263	CDS	STM14_0216	panB	3-methyl-2-oxobutanoate hydroxymethyltransferase	16	726	14	539
					214102	214581	-	159	CDS	STM14_0217	folK	2-amino-4-hydroxy-6-hydroxymethyldihyropteridine pyrophosphokinase	1	13	1	3
					214578	215996	-	472	CDS	STM14_0218	pcnB	poly(A) polymerase I	15	488	9	114
					216137	217033	-	298	CDS	STM14_0219	yadB	glutamyl-Q tRNA(Asp) synthetase	26	899	20	530
					217102	217557	-	151	CDS	STM14_0220	dksA	DnaK transcriptional regulator DksA	8	114	1	1
					217734	218438	-	234	CDS	STM14_0221	sfsA	sugar fermentation stimulation protein A	17	608	13	604
					218455	218985	-	176	CDS	STM14_0222	ligT	2'-5' RNA ligase	12	270	7	221
					219013	221487	+	824	CDS	STM14_0223	hrpB	ATP-dependent RNA helicase HrpB	46	1767	31	1287
					221426	221587	+	53	CDS	STM14_0224	-	hypothetical protein	3	39	3	32
					221522	221629	-	35	CDS	STM14_0225	-	hypothetical protein	0	0	0	0
					221628	224150	+	840	CDS	STM14_0226	mrcB	penicillin-binding protein 1b	46	1602	31	968
					224289	224429	-	46	CDS	STM14_0227	-	hypothetical protein	0	0	0	0
					224443	226632	+	729	CDS	STM14_0228	fhuA	ferrichrome outer membrane transporter	50	2438	36	1386
					226681	227478	+	265	CDS	STM14_0229	fhuC	iron-hydroxamate transporter ATP-binding subunit	5	126	5	49
					227478	228368	+	296	CDS	STM14_0230	fhuD	iron-hydroxamate transporter substrate-binding subunit	13	367	9	355
					228365	230422	+	685	CDS	STM14_0231	fhuB	iron-hydroxamate transporter permease subunit	37	1305	25	1103
					230459	230665	+	68	CDS	STM14_0232	-	hypothetical protein	18	631	12	218
					231001	231144	+	47	CDS	STM14_0233	-	hypothetical protein	1	1	0	0
					231361	231921	+	186	CDS	STM14_0234	stfA	putative fimbrial subunit	73	3071	51	1554
					232007	234664	+	885	CDS	STM14_0235	stfC	putative fimbrial outer membrane usher	115	5526	88	3257
					234682	235434	+	250	CDS	STM14_0236	stfD	putative periplasmic fimbrial chaperone	18	898	15	556
					235453	235965	+	170	CDS	STM14_0237	stfE	putative minor fimbrial subunit	12	505	7	467
					235962	236438	+	158	CDS	STM14_0238	stfF	putative minor fimbrial subunit	7	291	5	247
					236438	236968	+	176	CDS	STM14_0239	stfG	putative minor fimbrial subunit	8	390	7	235
					236968	237807	+	279	CDS	STM14_0240	-	putative outer membrane protein	19	887	16	486
					237915	239195	-	426	CDS	STM14_0241	hemL	glutamate-1-semialdehyde aminotransferase	12	34	1	2
					239222	239365	+	47	CDS	STM14_0242	-	hypothetical protein	0	0	0	0
					239365	240786	+	473	CDS	STM14_0243	yadQ	chloride channel protein	26	781	18	647
					240868	241212	+	114	CDS	STM14_0244	yadR	iron-sulfur cluster insertion protein ErpA	0	0	0	0
					241313	241936	-	207	CDS	STM14_0245	yadS	hypothetical protein	14	533	11	567
					241973	242773	-	266	CDS	STM14_0246	btuF	vitamin B12-transporter protein BtuF	13	491	9	234
					242766	243464	-	232	CDS	STM14_0247	pfs	5'-methylthioadenosine/S-adenosylhomocysteine nucleosidase	4	8	0	0
					243549	245066	+	505	CDS	STM14_0248	dgt	deoxyguanosinetriphosphate triphosphohydrolase	134	7021	109	3778
					245196	246623	+	475	CDS	STM14_0249	htrA	serine endoprotease	30	1499	21	766
					246776	247933	+	385	CDS	STM14_0250	cdaR	carbohydrate diacid transcriptional activator CdaR	15	458	14	377
					248022	248408	-	128	CDS	STM14_0251	yaeH	hypothetical protein	11	160	6	102
					249994	250818	-	274	CDS	STM14_0253	dapD	2,3,4,5-tetrahydropyridine-2-carboxylate N-succinyltransferase	0	0	0	0
					250848	253520	-	890	CDS	STM14_0254	glnD	PII uridylyl-transferase	35	311	5	10
					253757	254551	-	264	CDS	STM14_0255	map	methionine aminopeptidase	0	0	1	1
					254799	255083	+	94	CDS	STM14_0256	-	30S ribosomal protein S2	0	0	0	0
					255002	255727	+	241	CDS	STM14_0257	rpsB	30S ribosomal protein S2	0	0	0	0
					255985	256836	+	283	CDS	STM14_0258	tsf	elongation factor Ts	0	0	0	0
					256981	257706	+	241	CDS	STM14_0259	pyrH	uridylate kinase	0	0	1	2
					257853	258410	+	185	CDS	STM14_0260	frr	ribosome recycling factor	0	0	0	0
					258551	259747	+	398	CDS	STM14_0261	dxr	1-deoxy-D-xylulose 5-phosphate reductoisomerase	1	1	0	0
					259830	260033	+	67	CDS	STM14_0262	-	hypothetical protein	3	11	1	1
					260060	260818	+	252	CDS	STM14_0263	uppS	undecaprenyl pyrophosphate synthase	0	0	0	0
					260831	261688	+	285	CDS	STM14_0264	cdsA	CDP-diglyceride synthase	1	1	0	0
					261700	263052	+	450	CDS	STM14_0265	yaeL	zinc metallopeptidase	19	450	1	1
					263084	265498	+	804	CDS	STM14_0266	yaeT	outer membrane protein assembly factor YaeT	1	2	1	1
					265621	266106	+	161	CDS	STM14_0267	hlpA	periplasmic chaperone	2	8	0	0
					266110	267135	+	341	CDS	STM14_0268	lpxD	UDP-3-O-[3-hydroxymyristoyl] glucosamine N-acyltransferase	0	0	0	0
					267151	267696	+	181	CDS	STM14_0269	fabZ	(3R)-hydroxymyristoyl-ACP dehydratase	1	1	0	0
					267700	268488	+	262	CDS	STM14_0270	lpxA	UDP-N-acetylglucosamine acyltransferase	0	0	1	1
					268488	269636	+	382	CDS	STM14_0271	lpxB	lipid-A-disaccharide synthase	0	0	0	0
					269633	270229	+	198	CDS	STM14_0272	rnhB	ribonuclease HII	6	75	4	54
					270253	273735	+	1160	CDS	STM14_0273	dnaE	DNA polymerase III subunit alpha	1	1	1	1
					273748	274707	+	319	CDS	STM14_0274	accA	acetyl-CoA carboxylase carboxyltransferase subunit alpha	0	0	0	0
					274887	276650	+	587	CDS	STM14_0275	-	putative endochitinase	24	808	18	784
					276726	278867	+	713	CDS	STM14_0276	ldcC	lysine decarboxylase 2	44	1727	29	1630
					278923	279312	+	129	CDS	STM14_0277	yaeR	hypothetical protein	3	102	3	67
					279375	280667	+	430	CDS	STM14_0278	tilS	tRNA(Ile)-lysidine synthetase	0	0	0	0
					280751	281011	-	86	CDS	STM14_0279	rof	Rho-binding antiterminator	0	0	0	0
					280998	281216	-	72	CDS	STM14_0280	yaeP	hypothetical protein	9	326	6	171
					281396	281941	+	181	CDS	STM14_0281	yaeQ	putative cytoplasmic protein	6	139	3	68
					281938	282360	+	140	CDS	STM14_0282	yaeJ	hypothetical protein	4	87	4	86
					283167	284885	-	572	CDS	STM14_0284	proS	prolyl-tRNA synthetase	2	2	0	0
					284996	285703	-	235	CDS	STM14_0285	yaeB	putative regulatory protein	22	474	17	454
					285700	286104	-	134	CDS	STM14_0286	rcsF	outer membrane lipoprotein	10	724	11	365
					286223	287038	-	271	CDS	STM14_0287	metQ	DL-methionine transporter substrate-binding subunit	10	447	7	174
					287077	287730	-	217	CDS	STM14_0288	yaeE	DL-methionine transporter permease subunit	31	918	23	706
					287723	288754	-	343	CDS	STM14_0289	metN	DL-methionine transporter ATP-binding subunit	20	844	13	448
					288944	289510	+	188	CDS	STM14_0290	yaeD	D,D-heptose 1,7-bisphosphate phosphatase	0	0	1	1
					289581	289703	-	40	CDS	STM14_0291	-	hypothetical protein	1	2	1	3
					289616	289819	-	67	CDS	STM14_0292	-	hypothetical protein	4	112	4	19
					289889	291432	+	1544	RNA	STM14_0293	rrsH	16S ribosomal RNA	90	2625	79	957
					291490	291566	+	77	RNA	STM14_0294	ileV	Ile tRNA	1	17	1	14
					291676	291751	+	76	RNA	STM14_0295	alaV	Ala tRNA	3	44	3	25
					291760	291876	+	38	CDS	STM14_0296	-	hypothetical protein	4	61	2	32
					291944	295036	+	3093	RNA	STM14_0297	rrlH	23S ribosomal RNA	164	3135	140	1873
					295219	295340	+	122	RNA	STM14_0298	rrfH	5S ribosomal RNA	12	71	9	35
					295528	295604	+	77	RNA	STM14_0299	aspU	Asp tRNA	0	0	1	1
					295769	296572	+	267	CDS	STM14_0300	dkgB	2,5-diketo-D-gluconate reductase B	13	673	9	367
					296593	297507	-	304	CDS	STM14_0301	yafC	putative transcriptional regulator	13	463	9	358
					297612	298787	+	391	CDS	STM14_0302	-	putative drug efflux protein	25	947	18	798
					298940	299719	+	259	CDS	STM14_0303	yafD	hypothetical protein	18	572	16	358
					299797	300567	+	256	CDS	STM14_0304	yafE	putative methyltransferase	10	565	9	500
					300623	301990	-	455	CDS	STM14_0305	dniR	membrane-bound lytic murein transglycosylase D	25	1032	16	644
					302062	302817	-	251	CDS	STM14_0306	gloB	hydroxyacylglutathione hydrolase	6	215	6	208
					302852	303574	+	240	CDS	STM14_0307	yafS	putative SAM-dependent methyltransferase	9	172	6	100
					303571	304038	-	155	CDS	STM14_0308	rnhA	ribonuclease H	6	163	1	1
					304102	304833	+	243	CDS	STM14_0309	dnaQ	DNA polymerase III subunit epsilon	0	0	0	0
					304859	304966	-	35	CDS	STM14_0310	-	hypothetical protein	0	0	0	0
					304967	305043	+	77	RNA	STM14_0311	aspV	Asp tRNA	0	0	0	0
					305167	305274	+	35	CDS	STM14_0312	-	hypothetical protein	1	1	0	0
					305365	306420	-	351	CDS	STM14_0313	-	putative cytoplasmic protein	17	587	13	511
					306431	307426	-	331	CDS	STM14_0314	-	putative cytoplasmic protein	29	1102	25	957
					307423	309306	-	627	CDS	STM14_0315	-	putative cytoplasmic protein	40	1836	30	1422
					309322	309816	-	164	CDS	STM14_0316	-	putative cytoplasmic protein	7	238	6	205
					309813	310637	-	274	CDS	STM14_0317	-	putative cytoplasmic protein	9	379	9	261
					310624	311526	-	300	CDS	STM14_0318	-	putative cytoplasmic protein	27	1417	23	1261
					311894	314533	+	879	CDS	STM14_0319	-	putative chaperone ATPase	56	2147	38	1761
					314633	315175	+	180	CDS	STM14_0320	-	putative cytoplasmic protein	7	149	7	169
					315199	316692	+	497	CDS	STM14_0321	-	putative cytoplasmic protein	26	1173	25	774
					316755	316865	+	36	CDS	STM14_0322	-	invasol SirA	19	822	17	485
					316878	317324	+	148	CDS	STM14_0323	-	putative cytoplasmic protein	104	4489	66	1751
					317578	318063	+	161	CDS	STM14_0324	-	putative cytoplasmic protein	62	1616	44	949
					318368	318853	+	161	CDS	STM14_0325	-	putative cytoplasmic protein	73	2439	39	505
					318838	319221	+	127	CDS	STM14_0326	-	putative periplasmic protein	30	706	15	225
					319364	319849	+	161	CDS	STM14_0327	-	putative cytoplasmic protein	43	1260	34	643
					319916	320452	+	178	CDS	STM14_0328	-	putative outer membrane lipoprotein	14	402	7	265
					320456	321799	+	447	CDS	STM14_0329	-	putative cytoplasmic protein	19	1136	16	829
					321796	323100	+	434	CDS	STM14_0330	-	hypothetical protein	20	1088	15	991
					323105	323878	+	257	CDS	STM14_0331	-	putative inner membrane protein	87	5031	55	2852
					324081	324512	+	143	CDS	STM14_0332	-	putative Shiga-like toxin A subunit	24	867	13	257
					324546	328415	+	1289	CDS	STM14_0333	-	putative inner membrane protein	82	4335	53	3287
					328415	329203	+	262	CDS	STM14_0334	-	putative cytoplasmic protein	9	183	10	201
					329200	329616	+	138	CDS	STM14_0335	-	putative periplasmic protein	26	1121	18	556
					329640	330161	+	173	CDS	STM14_0336	-	putative cytoplasmic protein	63	3699	44	1740
					330303	330512	+	69	CDS	STM14_0337	-	hypothetical protein	1	18	1	1
					330558	332747	+	729	CDS	STM14_0338	-	putative cytoplasmic protein	68	2396	45	1711
					332771	333217	+	148	CDS	STM14_0339	-	putative cytoplasmic protein	11	418	9	238
					333236	337330	+	1364	CDS	STM14_0340	-	putative RHS-like protein	106	4037	89	3439
					337687	338520	+	277	CDS	STM14_0341	-	putative RHS-like protein	67	2144	50	1354
					338514	338960	+	148	CDS	STM14_0342	-	putative cytoplasmic protein	21	528	11	131
					339144	339275	+	43	CDS	STM14_0343	-	hypothetical protein	14	249	5	43
					339345	339485	+	46	CDS	STM14_0344	-	hypothetical protein	14	138	1	5
					339523	339960	+	145	CDS	STM14_0345	-	putative cytoplasmic protein	0	0	0	0
					340013	340288	-	91	CDS	STM14_0346	-	hypothetical protein	33	1817	23	880
					340729	341037	+	102	CDS	STM14_0348	-	putative cytoplasmic protein	15	373	6	26
					341440	341637	+	65	CDS	STM14_0350	-	putative transposase	17	837	12	501
					342894	343406	+	170	CDS	STM14_0352	safA	putative outer membrane protein	98	6098	63	1445
					343514	344227	+	237	CDS	STM14_0353	safB	putative fimbrial assembly chaparone	51	1784	38	1298
					344251	346761	+	836	CDS	STM14_0354	safC	putative fimbrial usher	75	3287	53	2725
					346783	347253	+	156	CDS	STM14_0355	safD	putative fimbrial subunit	19	577	12	329
					347659	348480	+	273	CDS	STM14_0356	ybeJ	putative xylanase/chitin deacetylase	44	2452	36	1435
					348560	348820	+	86	CDS	STM14_0357	-	hypothetical protein	24	1164	17	758
					349295	350242	+	315	CDS	STM14_0358	sinR	transcriptional regulator	107	4156	60	781
					350359	350574	+	71	CDS	STM14_0359	-	putative cytoplasmic protein	34	1833	27	676
					350578	351297	-	239	CDS	STM14_0360	-	SapA-like protein	95	4302	64	1604
					351322	351450	-	42	CDS	STM14_0361	-	hypothetical protein	16	972	12	245
					351628	352035	-	135	CDS	STM14_0362	-	VirG-like protein	50	2062	35	935
					352120	352227	-	35	CDS	STM14_0363	-	hypothetical protein	17	169	15	98
					352406	353173	-	255	CDS	STM14_0364	yafV	hypothetical protein	9	237	6	179
					353282	355726	-	814	CDS	STM14_0365	fadE	acyl-CoA dehydrogenase	51	2193	41	2055
					355966	356544	+	192	CDS	STM14_0366	gmhA	phosphoheptose isomerase	0	0	0	0
					356757	357524	+	255	CDS	STM14_0367	yafJ	putative glutamine amidotransferase	34	1293	25	877
					357495	358235	-	246	CDS	STM14_0368	yafK	putative periplasmic protein	17	508	12	350
					358485	359540	+	351	CDS	STM14_0369	dinP	DNA polymerase IV	109	4509	74	2265
					360888	361502	+	204	CDS	STM14_0371	prfH	peptide chain release factor-like protein	9	424	5	308
					361658	363115	-	485	CDS	STM14_0372	pepD	aminoacyl-histidine dipeptidase	26	766	19	581
					363364	363822	+	152	CDS	STM14_0373	gpt	xanthine-guanine phosphoribosyltransferase	6	407	5	220
					363911	365155	+	414	CDS	STM14_0374	frsA	fermentation/respiration switch protein	32	1264	22	669
					365213	365614	+	133	CDS	STM14_0375	crl	DNA-binding transcriptional regulator Crl	10	512	8	226
					365665	366717	-	350	CDS	STM14_0376	phoE	outer membrane phosphoporin protein E	48	1840	33	1281
					366783	366935	-	50	CDS	STM14_0377	-	conserved hypothetical protein	7	189	4	62
					367000	368103	+	367	CDS	STM14_0378	proB	gamma-glutamyl kinase	10	275	7	116
					368115	369365	+	416	CDS	STM14_0379	proA	gamma-glutamyl phosphate reductase	11	261	8	177
					369481	369556	+	76	RNA	STM14_0380	thrW	Thr tRNA	8	214	5	165
					369882	370682	-	266	CDS	STM14_0381	-	IS3 transposase	28	1013	26	969
					371424	371747	+	107	CDS	STM14_0383	-	putative cytoplasmic protein	10	419	8	246
					371989	373326	+	445	CDS	STM14_0384	-	putative permease	206	8202	131	2482
					373458	374879	+	473	CDS	STM14_0385	-	isopropylmalate isomerase large subunit	60	3942	45	2275
					374881	375507	+	208	CDS	STM14_0386	-	putative 3-isopropylmalate isomerase	4	71	3	43
					375522	376400	+	292	CDS	STM14_0387	-	putative fumarylacetoacetate hydrolase	10	339	7	250
					376400	377314	+	304	CDS	STM14_0388	-	putative hydrolase/acyltransferase	9	458	8	296
					377348	378313	+	321	CDS	STM14_0389	-	putative transcriptional regulator	52	2630	30	1300
					378258	378530	-	90	CDS	STM14_0390	-	putative cytoplasmic protein	20	687	12	369
					379221	379619	+	132	CDS	STM14_0391	-	putative outer membrane protein	21	460	12	98
					379666	380424	-	252	CDS	STM14_0392	stbE	putative fimbrial chaparone	62	2404	41	1209
					380390	381715	-	441	CDS	STM14_0393	stbD	putative fimbrial usher	109	5162	82	3049
					381720	384287	-	855	CDS	STM14_0394	stbC	putative fimbrial usher	65	2473	48	1652
					384271	385032	-	253	CDS	STM14_0395	stbB	putative fimbrial chaperone	90	2920	48	860
					385094	385630	-	178	CDS	STM14_0396	stbA	putative fimbrial major subunit	79	4093	56	1594
					385733	385843	-	36	CDS	STM14_0397	-	hypothetical protein	1	4	0	0
					386264	387028	+	254	CDS	STM14_0398	-	putative inner membrane protein	72	2588	42	353
					387001	387501	+	166	CDS	STM14_0399	-	putative periplasmic protein	59	3407	38	544
					387801	389375	+	524	CDS	STM14_0400	-	hypothetical protein	178	10451	139	5349
					389475	390218	+	247	CDS	STM14_0401	-	putative response regulator	97	5364	65	2525
					390191	390679	+	162	CDS	STM14_0402	-	putative inner membrane protein	66	2283	36	625
					390802	390939	-	45	CDS	STM14_0403	-	hypothetical protein	26	1485	13	482
					391081	391605	+	174	CDS	STM14_0404	-	putative outer membrane protein	67	1964	33	235
					391749	392390	+	213	CDS	STM14_0405	-	putative response regulator	56	3080	36	770
					392401	392625	+	74	CDS	STM14_0406	-	putative inner membrane protein	29	1806	22	980
					392683	393042	+	119	CDS	STM14_0407	-	putative outer membrane lipoprotein	19	808	14	479
					393112	394569	-	485	CDS	STM14_0408	-	outer membrane efflux-like protein	20	875	15	781
					394586	397753	-	1055	CDS	STM14_0409	-	putative cation efflux system protein	46	2022	30	1519
					397750	398955	-	401	CDS	STM14_0410	-	putative cation efflux pump	17	783	16	408
					399120	399233	+	37	CDS	STM14_0411	-	hypothetical protein	2	173	2	192
					399253	401541	+	762	CDS	STM14_0412	-	putative cation transport ATPase	42	1555	32	1325
					401553	402017	+	154	CDS	STM14_0413	-	putative transcriptional regulator	5	267	5	243
					402095	402289	+	64	CDS	STM14_0414	-	putative copper chaperone	3	92	3	119
					402243	402422	+	59	CDS	STM14_0415	-	putative metal-binding transport protein	0	0	0	0
					402582	403835	+	417	CDS	STM14_0416	-	putative inner membrane protein	11	306	11	306
					404024	405982	+	652	CDS	STM14_0417	mod	DNA methylase	82	2939	56	2160
					405989	408964	+	991	CDS	STM14_0418	res	DNA restriction enzyme	138	5921	100	4039
					409084	409218	+	44	CDS	STM14_0419	-	hypothetical protein	8	183	4	26
					409118	409237	-	39	CDS	STM14_0420	-	hypothetical protein	6	432	4	128
					409241	409342	+	33	CDS	STM14_0421	-	putative cytoplasmic protein	21	1176	15	406
					409459	410862	+	467	CDS	STM14_0422	-	cytochrome BD2 subunit I	32	1277	26	1020
					410859	411869	+	336	CDS	STM14_0423	-	cytochrome BD2 subunit II	14	431	9	289
					411886	412110	+	74	CDS	STM14_0424	-	putative cytoplasmic protein	1	1	0	0
					412206	413210	+	334	CDS	STM14_0425	-	putative transcriptional regulator	16	617	11	413
					413356	415464	+	702	CDS	STM14_0426	foxA	ferrioxamine receptor	40	1964	30	1278
					415505	416137	-	210	CDS	STM14_0427	yahN	putative transport protein	19	653	15	441
					416369	416644	+	91	CDS	STM14_0428	yahO	hypothetical protein	7	490	5	117
					416780	418405	-	541	CDS	STM14_0429	prpR	prp operon regulator	27	851	17	545
					418467	418640	+	57	CDS	STM14_0430	-	hypothetical protein	6	139	4	66
					418670	419557	+	295	CDS	STM14_0431	prpB	2-methylisocitrate lyase	18	535	10	439
					419680	420849	+	389	CDS	STM14_0432	prpC	methylcitrate synthase	14	551	12	688
					420889	422340	+	483	CDS	STM14_0433	prpD	2-methylcitrate dehydratase	15	407	11	460
					422381	424267	+	628	CDS	STM14_0434	prpE	propionyl-CoA synthetase	25	1069	17	866
					424371	425345	-	324	CDS	STM14_0435	hemB	delta-aminolevulinic acid dehydratase	1	2	0	0
					425565	425684	+	39	CDS	STM14_0436	-	hypothetical protein	0	0	0	0
					425675	425827	-	50	CDS	STM14_0437	-	hypothetical protein	4	29	0	0
					425858	428794	+	978	CDS	STM14_0438	yaiU	flagellar protein	223	8989	156	4125
					428880	429503	+	207	CDS	STM14_0439	yaiV	putative DNA-binding transcriptional regulator	123	5390	90	2394
					429548	430678	-	376	CDS	STM14_0440	ampH	beta-lactamase/D-alanine carboxypeptidase	47	3666	45	2542
					430751	430909	-	52	CDS	STM14_0441	-	hypothetical protein	1	1	0	0
					430925	431059	+	44	CDS	STM14_0442	-	conserved hypothetical protein	4	77	4	70
					431052	432272	+	406	CDS	STM14_0443	sbmA	transport protein	31	1227	23	1049
					432287	433381	+	364	CDS	STM14_0444	yaiW	putative outer membrane lipoprotein	22	1316	14	790
					433419	433727	-	102	CDS	STM14_0445	yaiY	putative inner membrane protein	10	296	5	187
					433714	433827	+	37	CDS	STM14_0446	-	hypothetical protein	0	0	0	0
					433995	434210	+	71	CDS	STM14_0447	yaiZ	putative inner membrane protein	6	180	4	96
					434236	435330	-	364	CDS	STM14_0448	ddl_1	D-alanyl-alanine synthetase A	15	581	10	531
					435408	436121	+	237	CDS	STM14_0449	-	putative inner membrane protein	13	529	7	247
					436290	437501	+	403	CDS	STM14_0450	-	putative permease	37	1288	30	902
					437620	437742	+	40	CDS	STM14_0451	-	hypothetical protein	6	105	4	40
					437792	438058	+	88	CDS	STM14_0452	yaiB	hypothetical protein	28	1306	20	715
					438082	438243	-	53	CDS	STM14_0453	-	hypothetical protein	18	1196	13	372
					438410	438730	+	106	CDS	STM14_0454	psiF	hypothetical protein	7	234	6	140
					438822	439934	+	370	CDS	STM14_0455	yaiC	diguanylate cyclase AdrA	14	383	11	514
					439949	440758	-	269	CDS	STM14_0456	proC	pyrroline-5-carboxylate reductase	5	91	5	16
					440792	440941	+	49	CDS	STM14_0457	-	hypothetical protein	6	769	4	590
					440898	441353	+	151	CDS	STM14_0458	yaiI	hypothetical protein	4	190	4	161
					441538	442083	+	181	CDS	STM14_0459	aroL	shikimate kinase II	15	400	10	474
					442110	442301	+	63	CDS	STM14_0460	yaiA	hypothetical protein	2	26	1	12
					442552	443229	+	225	CDS	STM14_0461	aroM	hypothetical protein	16	491	11	292
					443300	443584	+	94	CDS	STM14_0462	yaiE	hypothetical protein	11	202	8	159
					443622	444533	-	303	CDS	STM14_0463	rdgC	recombination associated protein	8	181	5	65
					444556	444687	-	43	CDS	STM14_0464	-	hypothetical protein	4	46	2	19
					444659	445567	+	302	CDS	STM14_0465	yajF	fructokinase	17	687	13	732
					445589	446761	-	390	CDS	STM14_0466	araJ	protein AraJ	16	494	12	302
					446934	450074	-	1046	CDS	STM14_0467	sbcC	exonuclease subunit SbcC	37	1717	27	1240
					450071	451273	-	400	CDS	STM14_0468	sbcD	exonuclease subunit SbcD	24	939	18	617
					451315	451446	-	43	CDS	STM14_0469	-	hypothetical protein	4	55	3	66
					451488	452177	+	229	CDS	STM14_0470	phoB	transcriptional regulator PhoB	16	520	12	371
					452247	453542	+	431	CDS	STM14_0471	phoR	phosphate regulon sensor protein	24	1133	20	795
					453755	453904	-	49	CDS	STM14_0472	-	hypothetical protein	2	113	1	62
					453951	455270	+	439	CDS	STM14_0473	brnQ	branched-chain amino acid transporter	24	700	21	624
					455345	456715	+	456	CDS	STM14_0474	proY	putative proline-specific permease	24	746	22	568
					456877	458694	+	605	CDS	STM14_0475	malZ	maltodextrin glucosidase	25	1096	20	1305
					458766	459368	-	200	CDS	STM14_0476	-	putative thiol-alkyl hydroperoxide reductase	14	508	9	335
					459578	460159	-	193	CDS	STM14_0477	yajB	acyl carrier protein phosphodiesterase	7	209	4	125
					460253	461317	+	354	CDS	STM14_0478	queA	S-adenosylmethionine:tRNA ribosyltransferase-isomerase	18	684	10	419
					461340	461450	+	36	CDS	STM14_0479	-	DNA metabolism protein	6	89	6	124
					461514	462641	+	375	CDS	STM14_0480	tgt	queuine tRNA-ribosyltransferase	17	471	11	180
					462664	462996	+	110	CDS	STM14_0481	yajC	preprotein translocase subunit YajC	2	21	1	2
					463024	464871	+	615	CDS	STM14_0482	secD	preprotein translocase subunit SecD	3	5	1	1
					464882	465853	+	323	CDS	STM14_0483	secF	preprotein translocase subunit SecF	1	1	0	0
					466001	466366	+	121	CDS	STM14_0484	-	hypothetical protein	1	13	1	4
					466392	467084	+	230	CDS	STM14_0485	-	putative regulatory protein	6	165	4	100
					467254	467601	+	115	CDS	STM14_0486	yajD	hypothetical protein	10	329	7	246
					467631	467846	+	71	CDS	STM14_0487	-	hypothetical protein	1	40	1	26
					468230	469198	-	322	CDS	STM14_0489	tsx	nucleoside channel	10	353	8	318
					469393	469932	-	179	CDS	STM14_0490	yajI	hypothetical protein	14	595	8	347
					469965	470111	+	48	CDS	STM14_0491	-	hypothetical protein	3	132	2	83
					470084	470533	+	149	CDS	STM14_0492	ybaD	transcriptional regulator NrdR	2	171	1	60
					470537	471640	+	367	CDS	STM14_0493	ribD	bifunctional diaminohydroxyphosphoribosylaminopyrimidine deaminase/5-amino-6-(5-phosphoribosylamino)uracil reductase	1	1	0	0
					471729	472199	+	156	CDS	STM14_0494	ribH	riboflavin synthase subunit beta	0	0	0	0
					472220	472639	+	139	CDS	STM14_0495	nusB	transcription antitermination protein NusB	0	0	0	0
					472718	473695	+	325	CDS	STM14_0496	thiL	thiamine monophosphate kinase	3	6	0	0
					473673	474188	+	171	CDS	STM14_0497	pgpA	phosphatidylglycerophosphatase A	4	152	2	28
					473976	474284	-	102	CDS	STM14_0498	-	hypothetical protein	0	0	0	0
					474292	475266	-	324	CDS	STM14_0499	yajO	putative oxidoreductase	12	601	8	423
					475323	477185	-	620	CDS	STM14_0500	dxs	1-deoxy-D-xylulose-5-phosphate synthase	1	1	0	0
					477209	478108	-	299	CDS	STM14_0501	ispA	geranyltranstransferase	0	0	0	0
					478109	478351	-	80	CDS	STM14_0502	xseB	exodeoxyribonuclease VII small subunit	2	3	0	0
					478561	480009	+	482	CDS	STM14_0503	thiI	thiamine biosynthesis protein ThiI	14	449	11	140
					480053	480850	-	265	CDS	STM14_0504	phnV	2-aminoethylphosphonate transporter	13	494	11	424
					480853	481713	-	286	CDS	STM14_0505	phnU	2-aminoethylphosphonate transporter	8	114	7	132
					481716	482825	-	369	CDS	STM14_0506	phnT	2-aminoethylphosphonate transporter	15	809	14	838
					482831	483844	-	337	CDS	STM14_0507	phnS	2-aminoethylphosphonate transporter	11	395	7	277
					484042	484761	-	239	CDS	STM14_0508	phnR	2-aminoethylphosphonate transport protein	12	558	9	465
					484792	484902	-	36	CDS	STM14_0509	-	hypothetical protein	0	0	0	0
					484901	486004	+	367	CDS	STM14_0510	phnW	2-aminoethylphosphonate--pyruvate transaminase	13	280	13	356
					486011	486823	+	270	CDS	STM14_0511	phnX	phosphonoacetaldehyde hydrolase	5	430	6	166
					486920	487510	-	196	CDS	STM14_0512	thiJ	hypothetical protein	7	513	5	308
					487473	488384	-	303	CDS	STM14_0513	apbA	2-dehydropantoate 2-reductase	17	911	13	887
					488510	489001	+	163	CDS	STM14_0514	yajQ	nucleotide-binding protein	5	93	3	54
					489048	490412	-	454	CDS	STM14_0515	yajR	putative transport protein	28	933	19	467
					490949	492460	+	503	CDS	STM14_0517	-	putative periplasmic protein	233	12429	158	5500
					492472	493965	+	497	CDS	STM14_0518	-	TPR repeat-containing protein	202	9048	135	3034
					494047	494937	-	296	CDS	STM14_0519	cyoE	protoheme IX farnesyltransferase	19	849	21	303
					494949	495278	-	109	CDS	STM14_0520	cyoD	cytochrome o ubiquinol oxidase subunit IV	7	367	4	234
					495278	495892	-	204	CDS	STM14_0521	cyoC	cytochrome o ubiquinol oxidase subunit III	9	241	7	94
					495882	497873	-	663	CDS	STM14_0522	cyoB	cytochrome o ubiquinol oxidase subunit I	30	755	20	170
					497884	498840	-	318	CDS	STM14_0523	cyoA	cytochrome o ubiquinol oxidase subunit II	28	1016	18	233
					499293	500768	-	491	CDS	STM14_0524	ampG	muropeptide transporter	16	758	16	873
					500812	501390	-	192	CDS	STM14_0525	yajG	hypothetical protein	5	213	3	204
					501468	501653	+	61	CDS	STM14_0526	-	hypothetical protein	0	0	0	0
					501694	502011	+	105	CDS	STM14_0527	bolA	transcriptional regulator BolA	4	140	4	103
					502053	502166	-	37	CDS	STM14_0528	-	hypothetical protein	0	0	0	0
					502358	503656	+	432	CDS	STM14_0529	tig	trigger factor	17	547	13	378
					503903	504526	+	207	CDS	STM14_0530	clpP	ATP-dependent Clp protease proteolytic subunit	0	0	0	0
					504670	504774	+	34	CDS	STM14_0531	-	hypothetical protein	0	0	0	0
					504778	506049	+	423	CDS	STM14_0532	clpX	ATP-dependent protease ATP-binding subunit	3	3	0	0
					506235	508589	+	784	CDS	STM14_0533	lon	DNA-binding ATP-dependent protease La	5	40	0	0
					508798	509070	+	90	CDS	STM14_0534	hupB	transcriptional regulator HU subunit beta	2	26	2	13
					509361	511232	+	623	CDS	STM14_0535	cypD	peptidyl-prolyl cis-trans isomerase (rotamase D)	27	911	21	623
					511028	511390	-	120	CDS	STM14_0536	-	hypothetical protein	4	143	4	205
					511382	511756	+	124	CDS	STM14_0537	ybaV	putative DNA uptake protein	10	426	8	224
					511860	512258	+	132	CDS	STM14_0538	ybaW	putative esterase	10	255	6	319
					512364	513059	-	231	CDS	STM14_0539	ybaX	queuosine biosynthesis protein QueC	14	558	11	441
					513124	514824	-	566	CDS	STM14_0540	ybaE	putative ABC transporter periplasmic binding protein	26	810	22	969
					514925	515743	+	272	CDS	STM14_0541	cof	putative hydrolase	4	233	5	198
					515792	516847	-	351	CDS	STM14_0542	-	putative cysteine synthase/cystathionine beta-synthase	2	35	1	37
					516834	517418	+	194	CDS	STM14_0543	ybaO	putative transcriptional regulator	10	307	6	186
					517459	519231	+	590	CDS	STM14_0544	mdlA	putative multidrug transporter membrane\ATP-binding component	31	1097	24	716
					519224	521005	+	593	CDS	STM14_0545	mdlB	putative multidrug transporter membrane\ATP-binding component	23	1150	18	968
					521218	521556	+	112	CDS	STM14_0546	glnK	nitrogen regulatory protein P-II 2	5	71	7	88
					521588	522874	+	428	CDS	STM14_0547	amtB	ammonium transporter	27	902	16	766
					522974	523834	-	286	CDS	STM14_0548	tesB	acyl-CoA thioesterase II	16	607	9	449
					524049	524618	+	189	CDS	STM14_0549	ybaY	hypothetical protein	13	463	9	280
					524651	525040	-	129	CDS	STM14_0550	ybaZ	putative methyltransferase	10	341	6	259
					525118	525233	+	116	RNA	STM14_0551	ffs	-	0	0	0	0
					525271	526821	-	516	CDS	STM14_0552	ylaB	hypothetical protein	26	864	19	655
					527046	527306	+	86	CDS	STM14_0553	rpmE2	50S ribosomal protein L31 type B	3	178	2	74
					527312	527452	+	46	CDS	STM14_0554	rpmJ_1	50S ribosomal protein L36	2	35	2	31
					527508	527978	-	156	CDS	STM14_0555	ylaC	putative inner membrane protein	9	379	8	203
					528095	528646	-	183	CDS	STM14_0556	maa	maltose O-acetyltransferase	46	2282	33	1399
					528825	529043	-	72	CDS	STM14_0557	hha	hemolysin expression-modulating protein	12	267	4	19
					529071	529445	-	124	CDS	STM14_0558	ybaJ	hypothetical protein	38	1263	25	284
					529941	533090	-	1049	CDS	STM14_0559	acrB	acridine efflux pump	1	115	3	135
					533113	534306	-	397	CDS	STM14_0560	acrA	acridine efflux pump	1	1	1	1
					534448	535101	+	217	CDS	STM14_0561	acrR	DNA-binding transcriptional repressor AcrR	20	893	14	512
					535085	535210	-	41	CDS	STM14_0562	-	hypothetical protein	0	0	0	0
					535220	538582	+	1120	CDS	STM14_0563	aefA	potassium efflux protein KefA	65	2494	46	1368
					538624	539559	-	311	CDS	STM14_0564	-	putative transposase	13	309	10	216
					539629	539796	-	55	CDS	STM14_0565	ybaM	hypothetical protein	0	0	0	0
					539810	540325	-	171	CDS	STM14_0566	priC	primosomal replication protein N''	2	27	1	20
					540406	540783	+	125	CDS	STM14_0567	ybaN	hypothetical protein	8	296	4	184
					540936	541487	+	183	CDS	STM14_0568	apt	adenine phosphoribosyltransferase	6	243	4	95
					541601	543529	+	642	CDS	STM14_0569	dnaX	DNA polymerase III subunits gamma and tau	1	1	0	0
					543575	543904	+	109	CDS	STM14_0570	ybaB	hypothetical protein	6	178	5	95
					543904	544509	+	201	CDS	STM14_0571	recR	recombination protein RecR	3	28	2	26
					544596	546494	+	632	CDS	STM14_0572	htpG	heat shock protein 90	34	1344	24	1059
					546597	546818	-	73	CDS	STM14_0573	-	hypothetical protein	0	0	0	0
					546735	547379	+	214	CDS	STM14_0574	adk	adenylate kinase	0	0	0	0
					547392	547598	+	68	CDS	STM14_0575	-	hypothetical protein	2	19	3	7
					547608	548570	+	320	CDS	STM14_0576	hemH	ferrochelatase	2	7	0	0
					548567	549676	-	369	CDS	STM14_0577	aes	acetyl esterase	19	806	15	706
					549691	550995	+	434	CDS	STM14_0578	gsk	inosine-guanosine kinase	27	1013	18	1007
					551044	552720	-	558	CDS	STM14_0579	ybaL	putative cation:proton antiport protein	29	1088	23	667
					552798	552923	+	41	CDS	STM14_0580	-	hypothetical protein	0	0	0	0
					552935	554155	-	406	CDS	STM14_0581	fsr	putative transport protein	8	122	7	94
					554328	555980	+	550	CDS	STM14_0582	ushA	bifunctional UDP-sugar hydrolase/5'-nucleotidase periplasmic precursor	45	1588	34	1108
					556097	556576	-	159	CDS	STM14_0583	ybaK	hypothetical protein	1	1	0	0
					556778	557572	-	264	CDS	STM14_0584	ybaP	putative cytoplasmic protein	16	318	9	297
					557658	558485	-	275	CDS	STM14_0585	-	putative periplasmic protein	77	2914	48	797
					558639	561140	-	833	CDS	STM14_0586	copA	copper exporting ATPase	32	1469	24	1115
					561250	561666	+	138	CDS	STM14_0587	cueR	DNA-binding transcriptional regulator CueR	4	75	4	76
					561667	562119	-	150	CDS	STM14_0588	ybbJ	hypothetical protein	10	190	7	152
					562116	563033	-	305	CDS	STM14_0589	ybbK	putative inner membrane protein	12	568	9	278
					563180	563857	+	225	CDS	STM14_0590	ybbL	putative ABC transporter ATP-binding protein YbbL	43	2077	32	1194
					563844	564623	+	259	CDS	STM14_0591	ybbM	putative transport protein	16	667	11	452
					564709	565563	-	284	CDS	STM14_0592	ybbN	putative thioredoxin protein	19	711	13	658
					565623	566393	-	256	CDS	STM14_0593	ybbO	short chain dehydrogenase	5	202	4	116
					566548	567162	-	204	CDS	STM14_0594	tesA	multifunctional acyl-CoA thioesterase I and protease I and lysophospholipase L1	13	803	8	574
					567133	567819	+	228	CDS	STM14_0595	ybbA	putative ABC transporter ATP-binding protein YbbA	16	744	11	565
					567816	570230	+	804	CDS	STM14_0596	ybbP	putative inner membrane protein	34	1612	28	1303
					570227	570331	+	34	CDS	STM14_0597	-	hypothetical protein	0	0	0	0
					570416	571549	+	377	CDS	STM14_0598	-	putative outer membrane protein	18	634	13	502
					571546	571650	-	34	CDS	STM14_0599	-	hypothetical protein	3	114	2	67
					571806	572636	+	276	CDS	STM14_0600	sfbA	putative ABC-type transport system ATPase component	13	788	10	524
					572673	573689	+	338	CDS	STM14_0601	sfbB	putative ABC-type transport system ATPase component	18	728	12	739
					573682	574341	+	219	CDS	STM14_0602	sfbC	putative ABC transporter permease component	21	775	16	538
					574380	575474	-	364	CDS	STM14_0603	ybbB	tRNA 2-selenouridine synthase	11	466	7	207
					575544	576470	-	308	CDS	STM14_0604	ybbS	DNA-binding transcriptional activator AllS	13	466	10	338
					576697	577179	+	160	CDS	STM14_0605	allA	ureidoglycolate hydrolase	9	348	8	214
					577258	578076	+	272	CDS	STM14_0606	allR	DNA-binding transcriptional repressor AllR	15	541	10	507
					578161	579942	+	593	CDS	STM14_0607	gcl	glyoxylate carboligase	58	2291	40	1959
					579955	580731	+	258	CDS	STM14_0608	gip	hydroxypyruvate isomerase	94	4263	61	1741
					580832	581710	+	292	CDS	STM14_0609	glxR	tartronic semialdehyde reductase	54	1481	42	829
					581776	583023	+	415	CDS	STM14_0610	-	putative permease	181	9717	135	4131
					583099	583353	+	84	CDS	STM14_0611	ybbV	putative cytoplasmic protein	7	91	2	6
					583260	584573	+	437	CDS	STM14_0612	allP	allantoin permease	96	2504	45	838
					584652	586013	+	453	CDS	STM14_0613	allB	allantoinase	53	1917	37	1094
					586072	587370	+	432	CDS	STM14_0614	ybbY	putative purine permease YbbY	52	2372	40	1561
					587393	588541	+	382	CDS	STM14_0615	glxK	glycerate kinase II	16	611	12	380
					588621	589406	-	261	CDS	STM14_0616	ylbA	hypothetical protein	42	1518	30	896
					589417	590652	-	411	CDS	STM14_0617	allC	allantoate amidohydrolase	39	1442	33	1120
					590674	591723	-	349	CDS	STM14_0618	allD	ureidoglycolate dehydrogenase	104	5048	82	2368
					592054	593718	+	554	CDS	STM14_0619	fdrA	membrane protein FdrA	30	4103	24	922
					593728	594987	+	419	CDS	STM14_0620	ylbE	putative cytoplasmic protein	15	609	12	404
					594999	595808	+	269	CDS	STM14_0621	ylbF	putative cytoplasmic protein	12	541	10	677
					595812	596705	+	297	CDS	STM14_0622	arcC	carbamate kinase	14	596	10	420
					596746	597813	-	355	CDS	STM14_0623	purK	phosphoribosylaminoimidazole carboxylase ATPase subunit	14	581	10	623
					597810	598319	-	169	CDS	STM14_0624	purE	phosphoribosylaminoimidazole carboxylase catalytic subunit	10	361	8	225
					598437	599159	-	240	CDS	STM14_0625	lpxH	UDP-2,3-diacylglucosamine hydrolase	0	0	0	0
					599162	599656	-	164	CDS	STM14_0626	ppiB	peptidyl-prolyl cis-trans isomerase B (rotamase B)	3	24	1	5
					599829	601214	+	461	CDS	STM14_0627	cysS	cysteinyl-tRNA synthetase	0	0	0	0
					601258	602082	-	274	CDS	STM14_0628	-	putative outer membrane protein	24	1241	18	847
					602079	602516	-	145	CDS	STM14_0629	-	putative inner membrane protein	7	106	6	96
					602509	603054	-	181	CDS	STM14_0630	ybcI	putative membrane-bound metal-dependent hydrolase	18	854	12	514
					603182	603394	-	70	CDS	STM14_0631	ybcJ	hypothetical protein	2	21	2	21
					603396	604262	-	288	CDS	STM14_0632	folD	bifunctional 5,10-methylene-tetrahydrofolate dehydrogenase/ 5,10-methylene-tetrahydrofolate cyclohydrolase	0	0	0	0
					604316	604444	-	42	CDS	STM14_0633	-	hypothetical protein	19	678	13	331
					604400	604555	+	51	CDS	STM14_0634	-	hypothetical protein	16	618	8	188
					604824	605366	+	180	CDS	STM14_0635	fimA	fimbrin	34	1853	23	912
					605442	605975	+	177	CDS	STM14_0636	fimI	fimbrial protein	23	771	15	440
					606019	606711	+	230	CDS	STM14_0637	fimC	periplasmic chaperone	31	1016	23	333
					606742	609354	+	870	CDS	STM14_0638	fimD	outer membrane usher protein precursor	63	2655	43	2307
					609369	610376	+	335	CDS	STM14_0639	fimH	minor fimbrial subunit	31	988	23	655
					610386	610904	+	172	CDS	STM14_0640	fimF	putative fimbrial protein	20	709	13	596
					610950	611582	-	210	CDS	STM14_0641	fimZ	transcriptional regulator FimZ	65	2152	27	577
					612186	612908	-	240	CDS	STM14_0642	fimY	putative regulatory protein	86	2961	61	1193
					612927	613238	-	103	CDS	STM14_0643	-	hypothetical protein	40	1825	27	608
					613400	613996	-	198	CDS	STM14_0644	fimW	putative fimbrial protein	78	5148	51	1877
					614019	614189	+	56	CDS	STM14_0645	-	conserved hypothetical protein	14	361	9	112
					614252	614328	+	77	RNA	STM14_0646	argU	Arg tRNA	1	9	1	14
					614287	614475	-	62	CDS	STM14_0647	-	integrase	2	121	2	45
					615283	615441	+	52	CDS	STM14_0649	-	hypothetical protein	16	778	12	420
					615498	617150	-	550	CDS	STM14_0650	-	putative inner membrane protein	81	2060	52	563
					617131	618057	-	308	CDS	STM14_0651	yfdH	putative glycosyltransferase	98	4750	68	1910
					618054	618416	-	120	CDS	STM14_0652	gtrA	putative glycosyl translocase	21	675	16	459
					618678	618750	+	73	RNA	STM14_0653	-	Xaa tRNA	3	10	1	15
					619284	619613	-	109	CDS	STM14_0655	-	sensor kinase	22	808	15	470
					619952	620806	-	284	CDS	STM14_0657	-	putative transcriptional regulator	12	409	10	392
					621022	622347	+	441	CDS	STM14_0658	-	pyridine nucleotide-disulfide oxidoreductase	36	1787	32	1095
					622266	622520	-	84	CDS	STM14_0659	-	hypothetical protein	20	569	9	150
					622504	622740	+	78	CDS	STM14_0660	-	putative periplasmic protein	18	686	12	240
					622753	623313	+	186	CDS	STM14_0661	-	putative inner membrane protein	42	2037	31	1482
					623392	624567	-	391	CDS	STM14_0662	-	putative DNA repair ATPase	32	1228	26	1005
					624893	626287	+	464	CDS	STM14_0663	pheP	phenylalanine transporter	25	1273	17	1033
					626329	627576	-	415	CDS	STM14_0664	ybdG	hypothetical protein	87	4365	62	2681
					627603	627788	+	61	CDS	STM14_0665	-	conserved hypothetical protein	23	1097	16	641
					627887	629857	+	656	CDS	STM14_0666	apeE	outer membrane esterase	49	2561	32	1960
					630024	632753	+	909	CDS	STM14_0667	-	putative inner membrane protein	69	2395	53	1529
					632881	633867	-	328	CDS	STM14_0668	-	putative phosphosugar isomerase	56	2473	37	1668
					633934	634977	-	347	CDS	STM14_0669	-	putative inner membrane protein	44	2276	32	1661
					635010	635864	-	284	CDS	STM14_0670	-	putative PTS system mannose-specific enzyme IID	12	556	11	458
					635867	636610	-	247	CDS	STM14_0671	-	putative inner membrane protein	6	160	6	224
					636625	637095	-	156	CDS	STM14_0672	-	putative PTS system mannose-specific enzyme IIAB	10	469	7	390
					637073	637522	-	149	CDS	STM14_0673	-	putative PTS system mannose-specific enzyme IIAB	10	442	6	262
					637722	638375	-	217	CDS	STM14_0674	nfnB	dihydropteridine reductase	11	563	9	327
					638472	638840	-	122	CDS	STM14_0675	ybdF	hypothetical protein	7	135	4	73
					638840	639421	-	193	CDS	STM14_0676	-	putative regulatory protein	7	225	3	505
					639577	639684	+	35	CDS	STM14_0677	-	hypothetical protein	2	81	2	22
					639710	640051	+	113	CDS	STM14_0678	-	putative regulatory protein	6	175	4	69
					640057	640305	-	82	CDS	STM14_0679	ybdJ	putative inner membrane protein	4	39	4	29
					640372	641490	-	372	CDS	STM14_0680	ybdK	carboxylate-amine ligase	18	678	11	468
					641502	642206	-	234	CDS	STM14_0681	entD	phosphopantetheinyltransferase component of enterobactin synthase multienzyme complex	14	279	12	119
					642252	644507	-	751	CDS	STM14_0682	fepA	outer membrane receptor FepA	28	1536	19	1036
					644504	644635	-	43	CDS	STM14_0683	-	hypothetical protein	2	60	1	58
					644696	645910	+	404	CDS	STM14_0684	fes	enterobactin/ferric enterobactin esterase	27	1255	20	667
					645941	646159	+	72	CDS	STM14_0685	ybdZ	putative cytoplasmic protein	2	61	2	147
					646156	650040	+	1294	CDS	STM14_0686	entF	enterobactin synthase subunit F	56	1496	41	754
					650290	651426	+	378	CDS	STM14_0687	fepE	ferric enterobactin transport protein FepE	108	5580	83	3736
					651479	652273	-	264	CDS	STM14_0688	fepC	iron-enterobactin transporter ATP-binding protein	10	37	0	0
					652270	653259	-	329	CDS	STM14_0689	fepG	iron-enterobactin transporter permease	6	51	1	1
					653259	654266	-	335	CDS	STM14_0690	fepD	iron-enterobactin transporter membrane protein	5	44	1	1
					654377	655621	+	414	CDS	STM14_0691	ybdA	enterobactin exporter EntS	15	514	10	357
					655684	656640	-	318	CDS	STM14_0692	fepB	iron-enterobactin transporter periplasmic binding protein	9	34	0	0
					656949	658124	+	391	CDS	STM14_0693	entC	isochorismate synthase	18	741	10	363
					658134	659744	+	536	CDS	STM14_0694	entE	enterobactin synthase subunit E	26	830	22	337
					659758	660615	+	285	CDS	STM14_0695	entB	2,3-dihydro-2,3-dihydroxybenzoate synthetase	20	646	15	350
					660615	661370	+	251	CDS	STM14_0696	entA	2,3-dihydroxybenzoate-2,3-dehydrogenase	8	184	7	109
					661373	661786	+	137	CDS	STM14_0697	ybdB	hypothetical protein	6	361	5	354
					661861	661971	+	36	CDS	STM14_0698	-	hypothetical protein	0	0	0	0
					661968	664073	+	701	CDS	STM14_0699	cstA	carbon starvation protein	38	1340	27	838
					664137	664334	+	65	CDS	STM14_0700	ybdD	putative cytoplasmic protein	4	62	2	42
					664370	665458	-	362	CDS	STM14_0701	ybdH	hypothetical protein	14	500	9	433
					665585	666745	+	386	CDS	STM14_0702	ybdL	putative aminotransferase	14	303	8	255
					666746	667363	-	205	CDS	STM14_0703	ybdM	putative transcriptional regulator	15	430	9	355
					667336	668571	-	411	CDS	STM14_0704	ybdN	putative 3'-phosphoadenosine 5'-phosphosulfate sulfotransferase	55	2251	41	1131
					668737	669639	-	300	CDS	STM14_0705	ybdO	putative transcriptional regulator	83	2295	48	711
					669956	670702	-	248	CDS	STM14_0706	dsbG	disulfide isomerase/thiol-disulfide oxidase	8	356	7	215
					671143	671706	+	187	CDS	STM14_0707	ahpC	alkyl hydroperoxide reductase subunit C	4	70	3	64
					671831	673513	+	560	CDS	STM14_0708	ahpF	alkyl hydroperoxide reductase F52a subunit	28	736	22	542
					673845	674405	+	186	CDS	STM14_0709	-	putative anaerobic dehydrogenase component	62	2188	32	655
					674398	676677	+	759	CDS	STM14_0710	-	putative oxidoreductase protein	31	1592	20	1227
					676674	677033	+	119	CDS	STM14_0711	-	molybdopterin-containing oxidoreductase iron-sulfur subunit	4	342	2	170
					677033	677800	+	255	CDS	STM14_0712	-	putative hydrogenase protein	12	401	8	397
					677868	678296	-	142	CDS	STM14_0713	ybdQ	putative universal stress protein	15	665	12	817
					678228	678434	+	68	CDS	STM14_0714	-	hypothetical protein	3	49	4	34
					678399	678539	-	46	CDS	STM14_0715	-	hypothetical protein	5	155	3	96
					678519	679757	+	412	CDS	STM14_0716	ybdR	putative dehydrogenase	15	365	10	324
					679840	680250	-	136	CDS	STM14_0717	rnk	nucleoside diphosphate kinase regulator	8	439	8	476
					680485	681291	-	268	CDS	STM14_0718	rna	ribonuclease I	9	645	8	1099
					681401	682864	-	487	CDS	STM14_0719	citT	citrate/succinate transport antiport protein	11	660	10	601
					682902	683798	-	298	CDS	STM14_0720	citG	triphosphoribosyl-dephospho-CoA synthase	10	238	7	301
					683770	684321	-	183	CDS	STM14_0721	citX	2'-(5''-triphosphoribosyl)-3'-dephospho-CoA:apo- citrate lyase	13	483	8	411
					684325	685854	-	509	CDS	STM14_0722	citF	citrate lyase alpha chain/citrate-ACP transferase	28	1850	19	1954
					685864	686772	-	302	CDS	STM14_0723	citE	citrate lyase beta chain	15	600	8	599
					686769	687065	-	98	CDS	STM14_0724	citD	citrate lyase subunit gamma	3	175	2	130
					687062	688138	-	358	CDS	STM14_0725	citC	citrate lyase synthetase	62	2643	46	1430
					688331	688513	+	60	CDS	STM14_0726	-	conserved hypothetical protein	0	0	0	0
					688523	690184	+	553	CDS	STM14_0727	dpiB	sensory histidine kinase	40	1133	34	638
					690153	690833	+	226	CDS	STM14_0728	dpiA	two-component response regulator DpiA	31	1434	27	1193
					690887	692272	-	461	CDS	STM14_0729	dcuC	C4-dicarboxylate transporter DcuC	40	1046	28	557
					692333	692443	+	36	CDS	STM14_0730	-	hypothetical protein	3	48	2	7
					692651	693223	+	190	CDS	STM14_0731	pagP	palmitoyl transferase for Lipid A	51	2052	37	1305
					693411	693620	+	69	CDS	STM14_0732	cspE	cold shock protein CspE	3	80	1	42
					693678	694061	-	127	CDS	STM14_0733	ccrB	camphor resistance protein CrcB	7	278	5	134
					694152	694940	+	262	CDS	STM14_0734	ybeM	putative hydrolase	6	123	5	159
					694969	695076	+	35	CDS	STM14_0735	-	hypothetical protein	6	132	4	111
					695069	695272	+	67	CDS	STM14_0736	tatE	twin arginine translocase protein E	4	94	2	143
					695358	696323	-	321	CDS	STM14_0737	lipA	lipoyl synthase	0	0	0	0
					696364	696498	-	44	CDS	STM14_0738	-	hypothetical protein	1	1	0	0
					696529	697482	-	317	CDS	STM14_0739	ybeF	putative DNA-binding transcriptional regulator	44	1597	27	1042
					697584	697727	-	47	CDS	STM14_0740	-	hypothetical protein	12	540	11	264
					697784	698425	-	213	CDS	STM14_0741	lipB	lipoyltransferase	3	5	0	0
					698354	698719	+	121	CDS	STM14_0742	-	hypothetical protein	9	441	4	309
					698525	698788	-	87	CDS	STM14_0743	ybeD	hypothetical protein	0	0	0	0
					698897	700108	-	403	CDS	STM14_0744	dacA	D-alanyl-D-alanine carboxypeptidase fraction A	19	1048	14	446
					700128	700277	+	49	CDS	STM14_0745	-	hypothetical protein	0	0	0	0
					700248	701393	-	381	CDS	STM14_0746	rlpA	rare lipoprotein A	8	116	5	112
					701404	702516	-	370	CDS	STM14_0747	mrdB	cell wall shape-determining protein	0	0	0	0
					702519	704420	-	633	CDS	STM14_0748	mrdA	penicillin-binding protein 2	1	27	1	16
					704451	704918	-	155	CDS	STM14_0749	ybeA	SPOUT methyltransferase superfamily protein	1	35	3	38
					704922	705239	-	105	CDS	STM14_0750	ybeB	hypothetical protein	2	68	1	41
					705568	706176	-	202	CDS	STM14_0751	cobC	alpha ribazole-5'-P phosphatase	11	370	8	365
					706273	707367	+	364	CDS	STM14_0752	cobD	threonine-phosphate decarboxylase	18	796	14	656
					707342	707983	-	213	CDS	STM14_0753	nadD	nicotinic acid mononucleotide adenylyltransferase	2	4	0	0
					707985	709016	-	343	CDS	STM14_0754	holA	DNA polymerase III subunit delta	0	0	1	1
					709016	709606	-	196	CDS	STM14_0755	rlpB	LPS-assembly lipoprotein RplB	0	0	0	0
					709621	712446	-	941	CDS	STM14_0756	-	hypothetical protein	1	1	0	0
					712491	712781	+	96	CDS	STM14_0757	-	putative hydrolase	5	240	5	178
					712798	713970	+	390	CDS	STM14_0758	-	putative hydrolase	86	4003	70	2781
					714020	714973	+	317	CDS	STM14_0759	-	2-keto-3-deoxygluconate permease	51	1719	39	834
					715041	716969	+	642	CDS	STM14_0760	-	putative sigma-54 dependent transcriptional regulator	134	6225	91	3538
					717062	717535	+	157	CDS	STM14_0761	ybeL	hypothetical protein	8	180	5	75
					717574	718569	-	331	CDS	STM14_0762	ybeQ	TPR repeat-containing protein	119	5097	89	2921
					718694	719401	+	235	CDS	STM14_0763	ybeR	putative cytoplasmic protein	30	1203	21	753
					719398	720831	+	477	CDS	STM14_0764	ybeS	putative molecular chaperone	26	941	18	613
					721536	723008	+	490	CDS	STM14_0766	ybeV	putative molecular chaperone	24	968	17	852
					723030	724709	-	559	CDS	STM14_0767	hscC	putative heatshock protein	64	2858	50	1408
					724785	726023	-	412	CDS	STM14_0768	-	putative cytoplasmic protein	23	777	18	526
					726055	726990	-	311	CDS	STM14_0769	rihA	ribonucleoside hydrolase 1	15	890	12	485
					727107	727832	-	241	CDS	STM14_0770	gltL	glutamate/aspartate transporter	12	366	9	279
					727832	728506	-	224	CDS	STM14_0771	gltK	glutamate/aspartate transporter	24	813	16	803
					728506	729246	-	246	CDS	STM14_0772	gltJ	glutamate/aspartate transporter	14	678	11	532
					729406	730332	-	308	CDS	STM14_0773	gltI	glutamate and aspartate transporter subunit	13	490	8	348
					730309	730596	+	95	CDS	STM14_0774	-	hypothetical protein	0	0	0	0
					730669	732207	-	512	CDS	STM14_0775	lnt	apolipoprotein N-acyltransferase	1	1	1	1
					732227	733105	-	292	CDS	STM14_0776	ybeX	putative transport protein	4	194	4	59
					733102	733251	-	49	CDS	STM14_0777	-	conserved hypothetical protein	8	53	9	60
					733263	733736	-	157	CDS	STM14_0778	ybeY	putative metalloprotease	1	1	0	0
					733733	734818	-	361	CDS	STM14_0779	phoL	putative phosphate starvation-inducible protein	13	103	4	17
					734838	734957	-	39	CDS	STM14_0780	-	hypothetical protein	0	0	0	0
					734984	736408	-	474	CDS	STM14_0781	miaB	rRNA modification protein	23	747	17	485
					736552	737727	+	391	CDS	STM14_0782	ubiF	2-octaprenyl-3-methyl-6-methoxy-1,4-benzoquinol hydroxylase	1	1	0	0
					737794	738369	-	191	CDS	STM14_0783	-	putative inner membrane protein	15	553	13	278
					738505	738579	-	75	RNA	STM14_0784	glnX	Gln tRNA	2	45	2	4
					738623	738697	-	75	RNA	STM14_0785	glnV	Gln tRNA	3	23	2	11
					738744	738820	-	77	RNA	STM14_0786	metU	Met tRNA	2	33	1	9
					738836	738910	-	75	RNA	STM14_0787	glnW	Gln tRNA	0	0	0	0
					738946	739020	-	75	RNA	STM14_0788	glnU	Gln tRNA	1	1	0	0
					739044	739128	-	85	RNA	STM14_0789	leuW	Leu tRNA	0	0	0	0
					739137	739213	-	77	RNA	STM14_0790	metT	Met tRNA	2	34	1	3
					739310	739477	+	55	CDS	STM14_0791	-	hypothetical protein	0	0	0	0
					739436	741100	-	554	CDS	STM14_0792	asnB	asparagine synthetase B	27	954	20	640
					741390	742142	-	250	CDS	STM14_0793	nagD	UMP phosphatase	19	602	13	404
					742189	743409	-	406	CDS	STM14_0794	nagC	N-acetylglucosamine operon transcriptional repressor	18	406	12	322
					743414	744568	-	384	CDS	STM14_0795	nagA	N-acetylglucosamine-6-phosphate deacetylase	26	831	13	243
					744628	745428	-	266	CDS	STM14_0796	nagB	glucosamine-6-phosphate deaminase	7	493	5	279
					745470	745595	-	41	CDS	STM14_0797	-	hypothetical protein	4	114	2	36
					745755	747707	+	650	CDS	STM14_0798	nagE	N-acetyl glucosamine specific PTS system components IIABC	41	900	27	1128
					747918	749585	+	555	CDS	STM14_0799	glnS	glutaminyl-tRNA synthetase	0	0	0	0
					749621	749734	+	37	CDS	STM14_0800	-	hypothetical protein	0	0	0	0
					749864	750154	+	96	CDS	STM14_0801	-	hypothetical protein	10	429	7	179
					750031	751437	+	468	CDS	STM14_0802	ybfM	putative outer membrane protein	42	2048	30	1191
					751487	751819	+	110	CDS	STM14_0803	ybfN	putative lipoprotein	4	100	3	85
					751868	753172	-	434	CDS	STM14_0804	citA	citrate-proton symporter	21	1015	15	635
					753223	754362	-	379	CDS	STM14_0805	citB	citrate utilization protein b	19	878	13	524
					754349	755752	-	467	CDS	STM14_0806	-	tricarballylate dehydrogenase	25	722	16	424
					755850	756776	-	308	CDS	STM14_0807	-	putative transcriptional regulator	7	311	5	123
					756891	757343	-	150	CDS	STM14_0808	fur	ferric uptake regulator	3	21	0	0
					757442	757591	+	49	CDS	STM14_0809	-	hypothetical protein	0	0	0	0
					757625	758254	-	209	CDS	STM14_0810	fldA	flavodoxin FldA	0	0	0	0
					758318	758599	-	93	CDS	STM14_0811	ybfE	LexA regulated protein	10	578	7	286
					758607	758720	+	37	CDS	STM14_0812	-	hypothetical protein	4	79	2	54
					758733	759503	-	256	CDS	STM14_0813	ybfF	hypothetical protein	9	281	5	230
					759655	760230	+	191	CDS	STM14_0814	seqA	replication initiation regulator SeqA	2	57	1	22
					760255	761895	+	546	CDS	STM14_0815	pgm	phosphoglucomutase	5	5	0	0
					762010	762495	-	161	CDS	STM14_0816	-	putative cytoplasmic protein	6	280	5	277
					762560	763879	-	439	CDS	STM14_0817	potE	putrescine transporter	24	935	16	766
					763876	766074	-	732	CDS	STM14_0818	speF	ornithine decarboxylase	25	917	17	778
					766193	766318	-	41	CDS	STM14_0819	-	hypothetical protein	7	44	1	1
					766472	766585	+	37	CDS	STM14_0820	-	conserved hypothetical protein	3	122	1	29
					766836	767513	-	225	CDS	STM14_0821	kdpE	DNA-binding transcriptional activator KdpE	14	493	12	360
					767510	770194	-	894	CDS	STM14_0822	kdpD	sensor protein KdpD	45	2126	29	1829
					770191	770775	-	194	CDS	STM14_0823	kdpC	potassium-transporting ATPase subunit C	9	118	6	114
					770784	772832	-	682	CDS	STM14_0824	kdpB	potassium-transporting ATPase subunit B	28	796	25	838
					772853	774532	-	559	CDS	STM14_0825	kdpA	potassium-transporting ATPase subunit A	26	811	16	654
					774532	774729	-	65	CDS	STM14_0826	-	K+-transporting ATPase, F subunit	2	62	2	15
					774958	775164	+	68	CDS	STM14_0827	ybfA	putative periplasmic protein	4	74	2	56
					775275	776696	+	473	CDS	STM14_0828	phrB	deoxyribodipyrimidine photolyase	5	471	4	167
					776735	778330	-	531	CDS	STM14_0829	ybgH	POT family transport protein	32	1261	23	1114
					778545	779288	+	247	CDS	STM14_0830	ybgI	putative hydrolase-oxidase	9	840	8	635
					779304	779960	+	218	CDS	STM14_0831	ybgJ	putative carboxylase	3	48	4	58
					779954	780886	+	310	CDS	STM14_0832	ybgK	putative carboxylase	19	975	12	1001
					780876	781610	+	244	CDS	STM14_0833	ybgL	hypothetical protein	18	1063	11	835
					781934	782065	+	43	CDS	STM14_0834	-	putative cytoplasmic protein	20	991	14	327
					782125	782691	+	188	CDS	STM14_0835	-	putative phage integrase	20	696	12	391
					783151	783486	+	111	CDS	STM14_0836	-	putative inner membrane protein	8	413	7	392
					783488	784228	+	246	CDS	STM14_0837	-	putative cytoplasmic protein	21	778	16	623
					784514	785665	+	383	CDS	STM14_0838	-	putative UDP-galactopyranose mutase	37	386	6	14
					785662	786558	+	298	CDS	STM14_0839	-	putative glycosyl transferase	17	466	5	61
					786571	787704	+	377	CDS	STM14_0840	-	putative glycosyl transferase	6	42	2	90
					787833	788603	+	256	CDS	STM14_0841	-	putative ABC transporter permease protein	25	797	11	150
					788607	789317	+	236	CDS	STM14_0842	-	putative ABC-type polysaccharide/polyol phosphate transport system ATPase component	30	764	12	105
					789411	791189	+	592	CDS	STM14_0843	-	putative glycosyltransferase	19	137	4	76
					791382	792215	+	277	CDS	STM14_0844	-	putative glycosyltransferase	0	0	0	0
					792273	794168	+	631	CDS	STM14_0845	-	putative glycosyl transferase	28	651	10	244
					794236	794373	+	45	CDS	STM14_0846	-	putative cytoplasmic protein	14	477	10	264
					794422	795213	+	263	CDS	STM14_0847	nei	endonuclease VIII	23	1077	17	630
					795268	796314	-	348	CDS	STM14_0848	abrB	putative transport protein	19	688	11	678
					796451	797734	-	427	CDS	STM14_0849	gltA	type II citrate synthase	15	317	8	43
					797694	798080	+	128	CDS	STM14_0850	-	putative inner membrane protein	3	25	2	7
					798489	798878	+	129	CDS	STM14_0851	sdhC	succinate dehydrogenase cytochrome b556 large membrane subunit	4	69	3	20
					798872	799219	+	115	CDS	STM14_0852	sdhD	succinate dehydrogenase cytochrome b556 small membrane subunit	5	194	3	15
					799219	800985	+	588	CDS	STM14_0853	sdhA	succinate dehydrogenase flavoprotein subunit	30	400	20	134
					800999	801718	+	239	CDS	STM14_0854	sdhB	succinate dehydrogenase iron-sulfur subunit	5	59	3	12
					802242	805043	+	933	CDS	STM14_0855	kgd	alpha-ketoglutarate decarboxylase	10	55	4	6
					805058	806266	+	402	CDS	STM14_0856	sucB	dihydrolipoamide acetyltransferase	7	85	2	2
					806408	807574	+	388	CDS	STM14_0857	sucC	succinyl-CoA synthetase subunit beta	8	191	8	55
					807574	808443	+	289	CDS	STM14_0858	sucD	succinyl-CoA synthetase subunit alpha	17	170	9	44
					808472	808597	+	41	CDS	STM14_0859	-	hypothetical protein	7	337	4	179
					809819	809962	-	47	CDS	STM14_0860	-	hypothetical protein	2	98	1	34
					810026	811594	+	522	CDS	STM14_0861	cydA	cytochrome d terminal oxidase polypeptide subunit I	5	7	2	2
					811610	812749	+	379	CDS	STM14_0862	cydB	cytochrome d terminal oxidase polypeptide subunit II	8	12	0	0
					812764	812877	+	37	CDS	STM14_0863	ybgT	putative outer membrane lipoprotein	4	25	1	14
					812877	813017	+	46	CDS	STM14_0864	-	hypothetical protein	2	86	2	84
					813014	813295	+	93	CDS	STM14_0865	ybgE	hypothetical protein	8	756	6	485
					813524	813928	+	134	CDS	STM14_0866	ybgC	acyl-CoA thioester hydrolase YbgC	2	40	2	12
					813925	814617	+	230	CDS	STM14_0867	tolQ	colicin uptake protein TolQ	7	112	2	3
					814621	815049	+	142	CDS	STM14_0868	tolR	colicin uptake protein TolR	3	76	1	2
					815114	816337	+	407	CDS	STM14_0869	tolA	cell envelope integrity inner membrane protein TolA	6	51	3	12
					816461	817753	+	430	CDS	STM14_0870	tolB	translocation protein TolB	21	326	6	16
					817788	818312	+	174	CDS	STM14_0871	pal	peptidoglycan-associated outer membrane lipoprotein	6	112	2	4
					818322	819110	+	262	CDS	STM14_0872	ybgF	hypothetical protein	9	317	5	246
					818715	819254	-	179	CDS	STM14_0873	-	hypothetical protein	5	33	3	57
					819275	819350	+	76	RNA	STM14_0874	lysT	Lys tRNA	5	27	3	20
					819482	819557	+	76	RNA	STM14_0875	valT	Val tRNA	1	9	1	2
					819561	819636	+	76	RNA	STM14_0876	lysW	Lys tRNA	3	25	4	18
					819686	819761	+	76	RNA	STM14_0877	lysY	Lys tRNA	4	26	3	20
					819896	819971	+	76	RNA	STM14_0878	lysZ	Lys tRNA	5	24	4	24
					820227	820322	-	31	CDS	STM14_0879	-	hypothetical protein	1	7	1	3
					820575	821618	+	347	CDS	STM14_0880	nadA	quinolinate synthetase	11	423	8	329
					821643	822362	+	239	CDS	STM14_0881	pnuC	nucleoside/purine/pyrimidine transporter	11	354	7	315
					822359	823297	-	312	CDS	STM14_0882	ybgR	zinc transporter ZitB	8	203	5	139
					823408	823794	-	128	CDS	STM14_0883	ybgS	hypothetical protein	19	5354	12	399
					823985	825166	+	393	CDS	STM14_0884	aroG	phospho-2-dehydro-3-deoxyheptonate aldolase	12	321	7	110
					825260	825805	-	181	CDS	STM14_0885	-	fumarate hydratase	78	2907	50	1091
					825820	826665	-	281	CDS	STM14_0886	-	fumarate hydratase	103	2785	49	756
					826795	827685	+	296	CDS	STM14_0887	-	transcriptional regulator	47	1094	22	98
					827686	828669	-	327	CDS	STM14_0888	-	transcriptional regulator	57	1457	26	173
					828913	830160	+	415	CDS	STM14_0889	-	putative cation transporter	35	669	14	125
					830210	830455	+	81	CDS	STM14_0890	dcoC	oxaloacetate decarboxylase subunit gamma	25	598	22	420
					832259	833560	+	433	CDS	STM14_0892	dcoB	oxaloacetate decarboxylase beta chain	49	1006	33	808
					833679	834377	+	232	CDS	STM14_0893	-	putative cytoplasmic protein	11	346	6	357
					834757	835836	+	359	CDS	STM14_0894	-	putative ABC transport protein	11	369	8	210
					835836	836612	+	258	CDS	STM14_0895	-	putative ABC-type cobalamin/Fe3+-siderophore transport component	14	838	12	541
					836703	837455	-	250	CDS	STM14_0896	gpmA	phosphoglyceromutase	6	82	3	12
					837473	837664	-	63	CDS	STM14_0897	-	hypothetical protein	4	243	3	155
					837679	838719	-	346	CDS	STM14_0898	galM	aldose 1-epimerase	9	505	7	350
					838713	839861	-	382	CDS	STM14_0899	galK	galactokinase	26	677	14	726
					839864	840910	-	348	CDS	STM14_0900	galT	galactose-1-phosphate uridylyltransferase	11	182	6	192
					840921	841937	-	338	CDS	STM14_0901	galE	UDP-galactose-4-epimerase	5	53	5	41
					842160	843068	-	302	CDS	STM14_0902	-	putative inner membrane protein	68	2250	45	995
					843123	843230	+	35	CDS	STM14_0903	-	hypothetical protein	4	118	2	34
					843239	844714	-	491	CDS	STM14_0904	modF	putative molybdenum transport ATP-binding protein ModF	30	1520	22	1252
					844782	845570	-	262	CDS	STM14_0905	modE	DNA-binding transcriptional regulator ModE	10	496	7	332
					845597	845848	+	83	CDS	STM14_0906	-	hypothetical protein	3	86	3	19
					846015	846788	+	257	CDS	STM14_0907	modA	molybdate transporter periplasmic protein	3	134	3	73
					846788	847477	+	229	CDS	STM14_0908	modB	molybdate ABC transporter permease protein	9	271	8	172
					847480	848538	+	352	CDS	STM14_0909	modC	molybdate transporter ATP-binding protein	16	813	16	686
					848539	849357	-	272	CDS	STM14_0910	ybhA	phosphotransferase	10	715	9	397
					849521	850516	+	331	CDS	STM14_0911	ybhE	6-phosphogluconolactonase	18	632	13	385
					850660	851943	-	427	CDS	STM14_0912	ybhC	putative pectinesterase	12	758	8	426
					852181	853404	+	407	CDS	STM14_0913	hutI	imidazolonepropionase	18	528	13	498
					853401	854342	+	313	CDS	STM14_0914	hutG	formimidoylglutamase	18	406	12	665
					854387	855112	+	241	CDS	STM14_0915	hutC	histidine utilization repressor	11	411	7	397
					856996	858516	+	506	CDS	STM14_0917	hutH	histidine ammonia-lyase	19	721	14	626
					858601	859077	-	158	CDS	STM14_0918	ybhB	putative kinase inhibitor protein	6	547	6	591
					859135	860424	-	429	CDS	STM14_0919	bioA	adenosylmethionine--8-amino-7-oxononanoate transaminase	12	235	10	247
					860511	861551	+	346	CDS	STM14_0920	bioB	biotin synthetase	14	650	12	430
					861548	862705	+	385	CDS	STM14_0921	bioF	8-amino-7-oxononanoate synthase	19	2665	14	599
					862689	863444	+	251	CDS	STM14_0922	bioC	biotin biosynthesis protein BioC	4	40	3	70
					863437	864123	+	228	CDS	STM14_0923	bioD_1	dithiobiotin synthetase	2	105	3	100
					864209	864493	+	94	CDS	STM14_0924	-	hypothetical protein	0	0	0	0
					864550	864777	+	75	CDS	STM14_0925	-	hypothetical protein	6	336	4	88
					864774	866795	+	673	CDS	STM14_0926	uvrB	excinuclease ABC subunit B	26	1124	16	740
					926970	927134	+	54	CDS	STM14_1000	-	hypothetical protein	6	155	5	43
					927233	927748	+	171	CDS	STM14_1001	-	putative cytoplasmic protein	8	61	2	12
					927666	928520	+	284	CDS	STM14_1002	-	putative electron transfer protein beta subunit	11	45	0	0
					928531	929478	+	315	CDS	STM14_1003	-	putative electron transfer protein alpha subunit	102	2818	48	702
					929772	930935	+	387	CDS	STM14_1005	-	putative acyl-CoA dehydrogenase	178	7688	119	2494
					931103	931243	-	46	CDS	STM14_1006	-	hypothetical protein	0	0	0	0
					931384	933069	+	561	CDS	STM14_1007	-	putative dehydrogenase	188	7099	108	1958
					933075	933965	-	296	CDS	STM14_1008	-	putative transcriptional regulator	73	2826	50	774
					934230	934655	-	141	CDS	STM14_1009	-	putative inner membrane protein	47	3887	40	1802
					934780	934917	+	45	CDS	STM14_1010	-	hypothetical protein	4	269	3	96
					935679	936305	-	208	CDS	STM14_1012	yliJ	putative glutathione S-transferase	8	200	6	138
					936549	937751	+	400	CDS	STM14_1013	dacC	D-alanyl-D-alanine carboxypeptidase fraction C	18	821	13	587
					937796	938554	-	252	CDS	STM14_1014	deoR	DNA-binding transcriptional repressor DeoR	12	481	9	360
					938626	939234	-	202	CDS	STM14_1015	ybjG	undecaprenyl pyrophosphate phosphatase	14	451	8	498
					939547	940779	+	410	CDS	STM14_1016	mdfA	multidrug translocase	22	1115	14	747
					940833	941648	-	271	CDS	STM14_1017	-	putative hydrolase	20	879	14	682
					941645	942856	-	403	CDS	STM14_1018	-	putative transport protein/regulator	17	629	16	520
					942902	943027	+	41	CDS	STM14_1019	-	hypothetical protein	0	0	0	0
					943024	943644	+	206	CDS	STM14_1020	-	putative regulatory protein	7	97	4	62
					943761	945446	-	561	CDS	STM14_1021	-	hypothetical protein	24	1048	17	811
					945717	946094	+	125	CDS	STM14_1022	ybjM	putative inner membrane protein	2	13	2	4
					946126	946389	-	87	CDS	STM14_1023	grxA	glutaredoxin 1	4	172	2	134
					946559	946849	+	96	CDS	STM14_1024	ybjC	hypothetical protein	3	90	2	116
					946833	947555	+	240	CDS	STM14_1025	mdaA	nitroreductase A	12	540	7	485
					947613	948515	+	300	CDS	STM14_1026	rimK	ribosomal protein S6 modification protein	6	300	4	147
					948612	949088	+	158	CDS	STM14_1027	ybjN	putative cytoplasmic protein	2	84	1	81
					949437	950549	+	370	CDS	STM14_1028	potF	putrescine ABC transporter periplasmic substrate-binding protein	16	770	14	576
					950637	951770	+	377	CDS	STM14_1029	potG	putrescine transporter ATP-binding subunit	17	745	10	636
					951780	952733	+	317	CDS	STM14_1030	potH	putrescine ABC transporter membrane protein	12	444	10	383
					952730	953575	+	281	CDS	STM14_1031	potI	putrescine ABC transporter membrane protein	5	268	3	301
					953649	954122	+	157	CDS	STM14_1032	ybjO	putative inner membrane protein	13	457	10	526
					954165	955295	+	376	CDS	STM14_1033	rumB	23S rRNA methyluridine methyltransferase	21	979	13	640
					955378	955569	+	63	CDS	STM14_1034	-	conserved hypothetical protein	13	349	10	153
					955578	956921	+	447	CDS	STM14_1035	ulaA_1	ascorbate-specific PTS system enzyme IIC	135	5589	92	1837
					956951	957271	+	106	CDS	STM14_1036	-	putative inner membrane protein	41	947	25	417
					957281	958768	+	495	CDS	STM14_1037	-	putative sulfatase	27	850	19	481
					958765	958965	-	66	CDS	STM14_1038	-	hypothetical protein	4	11	3	17
					958987	959718	-	243	CDS	STM14_1039	artJ	arginine transport system component	7	404	6	253
					959955	960623	-	222	CDS	STM14_1040	artM	arginine transporter permease subunit ArtM	14	631	8	351
					960623	961339	-	238	CDS	STM14_1041	artQ	arginine transporter permease subunit ArtQ	9	328	6	220
					961346	962077	-	243	CDS	STM14_1042	artI	arginine transport system	10	295	7	162
					962095	962823	-	242	CDS	STM14_1043	artP	arginine transporter ATP-binding subunit	9	369	8	294
					963053	963568	-	171	CDS	STM14_1044	ybjP	putative lipoprotein	6	318	5	194
					963696	964019	+	107	CDS	STM14_1045	orfB	hypothetical protein	11	348	9	219
					964016	964846	+	276	CDS	STM14_1046	ybjR	putative aminidase	13	570	8	348
					964843	965856	-	337	CDS	STM14_1047	-	putative nucleoside-diphosphate-sugar epimerase	15	325	10	287
					965952	967385	-	477	CDS	STM14_1048	ybjT	putative nucleoside-diphosphate-sugar epimerase	13	352	9	246
					967396	968397	-	333	CDS	STM14_1049	ltaA	L-threonine aldolase	11	314	11	348
					968436	970154	-	572	CDS	STM14_1050	poxB	pyruvate dehydrogenase	22	1382	17	1209
					970312	971283	-	323	CDS	STM14_1051	hcr	HCP oxidoreductase, NADH-dependent	8	320	8	240
					971292	972944	-	550	CDS	STM14_1052	hcp	hydroxylamine reductase	32	1394	27	1269
					972908	973111	+	67	CDS	STM14_1053	-	hypothetical protein	3	191	3	53
					973088	973987	-	299	CDS	STM14_1054	ybjE	putative inner membrane protein	35	1454	26	961
					973986	974153	+	55	CDS	STM14_1055	-	hypothetical protein	3	59	3	29
					974189	975847	+	552	CDS	STM14_1056	ybjD	hypothetical protein	18	752	15	668
					975844	976812	-	322	CDS	STM14_1057	ybjX	VirK-like protein	64	2226	49	1300
					976940	978058	+	372	CDS	STM14_1058	ybjY	macrolide transporter subunit MacA	18	621	13	323
					978055	980001	+	648	CDS	STM14_1059	ybjZ	macrolide transporter ATP-binding /permease protein	31	1314	21	1310
					980013	980138	-	41	CDS	STM14_1060	-	hypothetical protein	0	0	0	0
					980033	980176	+	47	CDS	STM14_1061	-	hypothetical protein	0	0	0	0
					980131	980352	-	73	CDS	STM14_1062	cspD	stress response protein	2	58	3	25
					980676	980996	+	106	CDS	STM14_1063	clpS	ATP-dependent Clp protease adaptor protein ClpS	4	53	3	14
					981027	983303	+	758	CDS	STM14_1064	clpA	ATP-dependent Clp protease ATP-binding subunit	17	744	15	312
					983350	983538	+	62	CDS	STM14_1065	-	hypothetical protein	32	412	33	238
					983495	983953	+	152	CDS	STM14_1066	tnpA_3	transposase	120	1751	101	795
					984062	984343	-	93	CDS	STM14_1067	-	hypothetical protein	7	156	6	48
					984416	985099	-	227	CDS	STM14_1068	-	putative integrase	16	764	11	500
					985102	985260	-	52	CDS	STM14_1069	-	hypothetical protein	1	10	1	9
					985270	985671	-	133	CDS	STM14_1070	-	putative cytoplasmic protein	9	157	5	124
					985772	985859	-	88	RNA	STM14_1071	serW	Ser tRNA	5	95	4	67
					986008	986685	-	225	CDS	STM14_1072	-	SlsA	16	956	13	733
					986705	987565	-	286	CDS	STM14_1073	-	putative cytoplasmic protein	11	448	7	341
					987674	988585	+	303	CDS	STM14_1074	-	putative transcriptional regulator	3	66	4	58
					988676	988894	-	72	CDS	STM14_1075	infA	translation initiation factor IF-1	0	0	0	0
					988822	989205	-	127	CDS	STM14_1076	-	putative inner membrane protein	2	34	2	21
					989206	989910	-	234	CDS	STM14_1077	aat	leucyl/phenylalanyl-tRNA--protein transferase	12	574	8	322
					989955	991676	-	573	CDS	STM14_1078	cydC	cysteine/glutathione ABC transporter membrane/ATP-binding component	1	2	0	0
					991677	993443	-	588	CDS	STM14_1079	cydD	cysteine/glutathione ABC transporter membrane/ATP-binding component	6	15	0	0
					993557	994525	-	322	CDS	STM14_1080	trxB	thioredoxin reductase	10	92	9	36
					994689	994946	-	85	CDS	STM14_1081	-	hypothetical protein	1	22	1	15
					994867	995142	-	91	CDS	STM14_1082	-	hypothetical protein	4	68	3	111
					995071	995565	+	164	CDS	STM14_1083	lrp	leucine-responsive transcriptional regulator	9	344	6	217
					995700	999785	+	1361	CDS	STM14_1084	ftsK	DNA translocase FtsK	20	57	0	0
					999925	1000539	+	204	CDS	STM14_1085	lolA	outer-membrane lipoprotein carrier protein	0	0	0	0
					1000549	1001892	+	447	CDS	STM14_1086	ycaJ	recombination factor protein RarA	20	816	15	846
					1001941	1002111	+	56	CDS	STM14_1087	-	hypothetical protein	0	0	0	0
					1002151	1003443	+	430	CDS	STM14_1088	serS	seryl-tRNA synthetase	0	0	0	0
					1003680	1006124	+	814	CDS	STM14_1089	dmsA	anaerobic dimethyl sulfoxide reductase subunit A	20	651	14	336
					1006135	1006752	+	205	CDS	STM14_1090	dmsB	anaerobic dimethyl sulfoxide reductase subunit B	12	246	8	145
					1006754	1007617	+	287	CDS	STM14_1091	dmsC	anaerobic dimethyl sulfoxide reductase subunit C	9	467	8	488
					1007647	1007754	+	35	CDS	STM14_1092	-	hypothetical protein	0	0	0	0
					1007837	1007968	-	43	CDS	STM14_1093	-	hypothetical protein	0	0	0	0
					1007967	1009115	+	382	CDS	STM14_1094	ycaD	MFS family transporter	21	628	14	371
					1009333	1010754	+	473	CDS	STM14_1095	ycaM	putative amino-acid transporter	103	4258	75	1854
					1011047	1011844	-	265	CDS	STM14_1096	pflA	pyruvate formate lyase-activating enzyme 1	26	844	17	578
					1011963	1012289	-	108	CDS	STM14_1097	-	putative cytoplasmic protein	25	806	18	390
					1012420	1013379	+	319	CDS	STM14_1098	-	SopD-like protein	36	839	19	252
					1013455	1015737	-	760	CDS	STM14_1099	pflB	pyruvate formate lyase I	43	1202	32	1118
					1015797	1016774	-	325	CDS	STM14_1100	focA	formate transporter	44	1398	30	773
					1017059	1018819	-	586	CDS	STM14_1101	ycaO	putative cytoplasmic protein	35	1231	22	678
					1018831	1018959	+	42	CDS	STM14_1102	-	hypothetical protein	0	0	0	0
					1018956	1019648	+	230	CDS	STM14_1103	ycaP	putative inner membrane protein	10	472	9	352
					1019641	1019754	+	37	CDS	STM14_1104	-	hypothetical protein	1	16	1	8
					1019834	1020922	+	362	CDS	STM14_1105	serC	phosphoserine aminotransferase	20	669	17	530
					1020993	1022276	+	427	CDS	STM14_1106	aroA	3-phosphoshikimate 1-carboxyvinyltransferase	9	180	8	177
					1022419	1023180	+	253	CDS	STM14_1107	ycaL	putative Zn-dependent protease	14	626	11	604
					1023127	1023381	-	84	CDS	STM14_1108	-	hypothetical protein	4	194	3	164
					1023353	1024036	+	227	CDS	STM14_1109	cmk	cytidylate kinase	3	30	1	1
					1024150	1025823	+	557	CDS	STM14_1110	rpsA	30S ribosomal protein S1	1	2	0	0
					1025979	1026263	+	94	CDS	STM14_1111	ihfB	integration host factor subunit beta	2	23	0	0
					1026487	1028757	+	756	CDS	STM14_1112	ycaI	hypothetical protein	21	609	16	456
					1028794	1030542	+	582	CDS	STM14_1113	msbA	lipid transporter ATP-binding/permease protein	1	2	0	0
					1030539	1031516	+	325	CDS	STM14_1114	lpxK	tetraacyldisaccharide 4'-kinase	0	0	2	2
					1031560	1032792	+	410	CDS	STM14_1115	ycaQ	putative cytoplasmic protein	23	1114	17	749
					1032844	1033026	+	60	CDS	STM14_1116	ycaR	hypothetical protein	0	0	0	0
					1033023	1033769	+	248	CDS	STM14_1117	kdsB	3-deoxy-manno-octulosonate cytidylyltransferase	2	2	0	0
					1033792	1033944	-	50	CDS	STM14_1118	-	hypothetical protein	4	116	3	83
					1033980	1034873	+	297	CDS	STM14_1119	-	hypothetical protein	11	810	9	665
					1034853	1035629	-	258	CDS	STM14_1120	ycbC	hypothetical protein	8	424	7	416
					1035765	1036568	+	267	CDS	STM14_1121	smtA	putative metallothionein SmtA	8	231	4	126
					1036561	1037883	+	440	CDS	STM14_1122	mukF	condesin subunit F	0	0	0	0
					1037864	1038568	+	234	CDS	STM14_1123	mukE	condesin subunit E	0	0	0	0
					1038568	1043034	+	1488	CDS	STM14_1124	mukB	cell division protein MukB	3	4	0	0
					1043379	1045220	+	613	CDS	STM14_1125	ycbB	hypothetical protein	16	286	9	145
					1045480	1046028	+	182	CDS	STM14_1126	ycbK	putative outer membrane protein	9	395	7	281
					1046056	1046703	+	215	CDS	STM14_1127	ycbL	putative metallo-beta-lactamase	4	63	3	85
					1046765	1047955	-	396	CDS	STM14_1128	aspC	aromatic amino acid aminotransferase	18	497	11	234
					1047995	1048126	-	43	CDS	STM14_1129	-	hypothetical protein	0	0	0	0
					1048140	1049231	-	363	CDS	STM14_1130	ompF	outer membrane protein F precursor	21	786	13	473
					1049521	1049673	+	50	CDS	STM14_1131	-	hypothetical protein	0	0	0	0
					1049838	1051238	-	466	CDS	STM14_1132	asnS	asparaginyl-tRNA synthetase	0	0	0	0
					1051307	1051426	-	39	CDS	STM14_1133	-	hypothetical protein	2	20	1	9
					1051439	1051900	-	153	CDS	STM14_1134	-	putative leucine response regulator	19	766	11	413
					1051897	1052118	-	73	CDS	STM14_1135	-	hypothetical protein	11	381	10	128
					1052217	1053431	+	404	CDS	STM14_1136	-	diaminopropionate ammonia-lyase	137	5451	85	2341
					1053504	1053662	+	52	CDS	STM14_1137	-	conserved hypothetical protein	0	0	1	1
					1053676	1055112	+	478	CDS	STM14_1138	-	putative transcriptional regulator	144	5643	93	1533
					1055190	1056392	-	400	CDS	STM14_1139	pncB	nicotinate phosphoribosyltransferase	22	636	14	240
					1056587	1057879	-	430	CDS	STM14_1140	-	integrase	31	1289	24	980
					1057924	1058172	-	82	CDS	STM14_1141	-	excisionase	0	0	0	0
					1058213	1058452	-	79	CDS	STM14_1142	-	hypothetical protein	8	275	8	100
					1058495	1059604	-	369	CDS	STM14_1143	-	hypothetical protein	29	785	26	713
					1059615	1062500	-	961	CDS	STM14_1144	-	exodeoxyribonuclease	92	2563	69	2054
					1062627	1062926	-	99	CDS	STM14_1145	-	hypothetical protein	30	804	24	400
					1062948	1063106	-	52	CDS	STM14_1146	-	hypothetical protein	13	453	10	175
					1063099	1063359	-	86	CDS	STM14_1147	-	hypothetical protein	7	89	5	113
					1063409	1063819	-	136	CDS	STM14_1148	-	regulatory protein	0	0	0	0
					1063939	1064178	+	79	CDS	STM14_1149	-	conserved hypothetical protein	4	193	3	143
					1064144	1064518	+	124	CDS	STM14_1150	-	regulatory protein	14	504	8	293
					1064603	1065586	+	327	CDS	STM14_1151	-	regulatory protein	40	2030	29	1080
					1065589	1066338	+	249	CDS	STM14_1152	-	putative replication protein	14	313	8	234
					1066349	1066696	+	115	CDS	STM14_1153	-	hypothetical protein	5	189	5	236
					1066693	1067004	+	103	CDS	STM14_1154	-	hypothetical protein	4	178	5	150
					1067082	1067372	+	96	CDS	STM14_1155	-	hypothetical protein	15	309	11	156
					1067664	1067897	+	77	CDS	STM14_1156	-	hypothetical protein	34	776	25	443
					1068009	1068230	+	73	CDS	STM14_1157	-	hypothetical protein	24	1527	17	744
					1068313	1068915	+	200	CDS	STM14_1158	-	hypothetical protein	18	810	15	375
					1068921	1069121	+	66	CDS	STM14_1159	-	hypothetical protein	7	42	4	39
					1069124	1069735	+	203	CDS	STM14_1160	-	hypothetical protein	17	364	11	388
					1069732	1069878	+	48	CDS	STM14_1161	-	hypothetical protein	1	52	1	22
					1069868	1070665	+	265	CDS	STM14_1162	-	putative molecular chaperone	45	2400	32	1078
					1070732	1071049	+	105	CDS	STM14_1163	-	hypothetical protein	16	617	13	292
					1071223	1071348	+	41	CDS	STM14_1164	-	hypothetical protein	1	49	1	44
					1071484	1071933	-	149	CDS	STM14_1165	-	hypothetical protein	17	644	14	510
					1072294	1072980	-	228	CDS	STM14_1166	gtgA	bacteriophage virulence determinant	97	3560	78	1648
					1073337	1073585	+	82	CDS	STM14_1167	-	hypothetical protein	22	793	19	360
					1073569	1074021	+	150	CDS	STM14_1168	-	lysozyme	16	443	11	274
					1074039	1074518	+	159	CDS	STM14_1169	-	hypothetical protein	12	394	10	335
					1074726	1075259	+	177	CDS	STM14_1170	-	hypothetical protein	5	116	3	65
					1075216	1077354	+	712	CDS	STM14_1171	-	hypothetical protein	30	1485	25	1353
					1077554	1079101	+	515	CDS	STM14_1172	-	phage portal protein, lambda family	17	456	13	437
					1079025	1081106	+	693	CDS	STM14_1173	-	Clp protease-like protein	37	1990	30	1138
					1081197	1081520	+	107	CDS	STM14_1174	-	putative RecA/RadA recombinase	3	153	4	159
					1081513	1081812	+	99	CDS	STM14_1175	-	ATP-binding sugar transporter-like protein	4	120	3	130
					1081793	1082359	+	188	CDS	STM14_1176	-	minor tail protein	7	444	5	269
					1082356	1082757	+	133	CDS	STM14_1177	-	minor tail protein	10	353	7	369
					1082769	1083518	+	249	CDS	STM14_1178	-	major tail protein	13	343	8	268
					1083564	1083962	+	132	CDS	STM14_1179	-	minor tail protein	7	286	7	159
					1083959	1084288	+	109	CDS	STM14_1180	-	minor tail protein	7	395	3	415
					1084368	1087355	+	995	CDS	STM14_1181	-	minor tail protein	58	1336	45	1150
					1087352	1087684	+	110	CDS	STM14_1182	-	minor tail protein	9	245	4	127
					1087783	1088280	+	165	CDS	STM14_1183	-	attachment/invasion protein	22	1099	17	706
					1088397	1088930	-	177	CDS	STM14_1184	sodC_1	superoxide dismutase precursor	16	509	11	492
					1089020	1089715	+	231	CDS	STM14_1185	-	minor tail protein	9	310	9	185
					1089725	1090462	+	245	CDS	STM14_1186	-	tail assembly protein	17	491	10	341
					1090360	1091064	+	234	CDS	STM14_1187	-	tail assembly protein	10	365	7	327
					1091136	1094486	+	1116	CDS	STM14_1188	-	host specificity protein J	62	2219	47	1707
					1094525	1094767	+	80	CDS	STM14_1189	-	conserved hypothetical protein	4	320	3	78
					1094821	1097259	+	812	CDS	STM14_1190	-	tail fiber protein	80	2036	77	1978
					1097259	1097840	+	193	CDS	STM14_1191	-	tail fiber assembly like-protein	57	1822	39	974
					1097844	1097951	-	35	CDS	STM14_1192	-	caudovirales tail fibre assembly protein	8	163	10	163
					1098316	1099284	+	322	CDS	STM14_1193	sseI	secreted effector protein	58	2250	39	1418
					1099932	1100558	-	208	CDS	STM14_1195	-	hypothetical protein	29	1240	21	457
					1100627	1100926	-	99	CDS	STM14_1196	-	hypothetical protein	21	665	15	159
					1100911	1101597	-	228	CDS	STM14_1197	-	hypothetical protein	40	1072	25	292
					1101868	1102059	-	63	CDS	STM14_1198	-	MsgA-like protein	7	195	6	196
					1102354	1105098	+	914	CDS	STM14_1199	pepN	aminopeptidase N	39	1489	28	993
					1105306	1106316	+	336	CDS	STM14_1200	pyrD	dihydroorotate dehydrogenase 2	60	2489	40	925
					1106320	1106445	-	41	CDS	STM14_1201	-	hypothetical protein	5	163	3	63
					1106482	1107024	+	180	CDS	STM14_1202	ycbW	putative cytoplasmic protein	12	682	9	436
					1107021	1108130	-	369	CDS	STM14_1203	-	putative iron-sulfur protein	8	315	4	271
					1108229	1110337	+	702	CDS	STM14_1204	ycbY	23S rRNA m(2)G2445 methyltransferase	31	1590	25	1000
					1110350	1112257	+	635	CDS	STM14_1205	uup	ABC transporter ATPase component	25	909	15	680
					1112272	1113525	+	417	CDS	STM14_1206	pqiA	paraquat-inducible protein A	22	716	18	357
					1113530	1115170	+	546	CDS	STM14_1207	pqiB	paraquat-inducible protein B	14	578	10	254
					1115167	1115730	+	187	CDS	STM14_1208	ymbA	putative outer membrane protein	12	324	7	162
					1115818	1116021	-	67	CDS	STM14_1209	-	hypothetical protein	0	0	0	0
					1115985	1116152	+	55	CDS	STM14_1210	rmf	ribosome modulation factor	3	235	3	189
					1116252	1116770	-	172	CDS	STM14_1211	fabA	3-hydroxydecanoyl-(acyl carrier protein) dehydratase	0	0	0	0
					1116839	1118599	-	586	CDS	STM14_1212	lonH	putative protease	26	1249	27	2393
					1118785	1119237	+	150	CDS	STM14_1213	ycbG	hypothetical protein	3	17	2	12
					1119309	1120361	-	350	CDS	STM14_1214	ompA	outer membrane protein A	11	210	7	18
					1120718	1121227	-	169	CDS	STM14_1215	sulA	SOS cell division inhibitor	9	255	6	113
					1121248	1121352	-	34	CDS	STM14_1216	-	hypothetical protein	1	116	1	72
					1121444	1122049	+	201	CDS	STM14_1217	yccR	putative DNA transformation protein	14	460	8	258
					1122036	1124189	-	717	CDS	STM14_1218	yccS	putative transporter	41	1924	35	1035
					1124208	1124654	-	148	CDS	STM14_1219	yccF	hypothetical protein	6	317	4	228
					1124778	1126832	+	684	CDS	STM14_1220	helD	DNA helicase IV	28	1183	18	730
					1126868	1127326	-	152	CDS	STM14_1221	mgsA	methylglyoxal synthase	5	355	4	331
					1127421	1128083	-	220	CDS	STM14_1222	yccT	hypothetical protein	7	173	6	158
					1128254	1128670	+	138	CDS	STM14_1223	-	putative cytoplasmic protein	4	107	3	144
					1128715	1129032	-	105	CDS	STM14_1224	yccV	putative inner membrane protein	6	193	4	209
					1129090	1130457	-	455	CDS	STM14_1225	yccW	putative SAM-dependent methyltransferase	8	249	6	155
					1130516	1131064	+	182	CDS	STM14_1226	-	putative outer membrane protein	7	292	6	281
					1131090	1131869	+	259	CDS	STM14_1227	-	regulatory protein	10	316	8	215
					1131918	1132199	+	93	CDS	STM14_1228	yccX	putative phosphohydrolase	2	53	2	49
					1132196	1132525	-	109	CDS	STM14_1229	yccK	sulfurtransferase TusE	2	4	0	0
					1132612	1133271	-	219	CDS	STM14_1230	yccA	hypothetical protein	8	119	6	54
					1133666	1133753	+	88	RNA	STM14_1231	serT	Ser tRNA	0	0	0	0
					1133892	1134572	-	226	CDS	STM14_1232	pipA	pathogenicity island-encoded protein A	92	3834	63	2053
					1134794	1135669	-	291	CDS	STM14_1233	pipB	secreted effector protein	27	718	13	81
					1135671	1135796	+	41	CDS	STM14_1234	-	hypothetical protein	2	17	1	5
					1135887	1136207	+	106	CDS	STM14_1235	-	putative inner membrane protein	6	26	0	0
					1136217	1136558	-	113	CDS	STM14_1236	pipC	pathogenicity island-encoded protein C	51	1258	27	293
					1136575	1138260	-	561	CDS	STM14_1237	sopB	secreted effector protein	102	3414	68	1571
					1138592	1138762	+	56	CDS	STM14_1238	orfX	putative cytoplasmic protein	11	612	5	94
					1138763	1138873	-	36	CDS	STM14_1239	-	putative cytoplasmic protein	4	83	3	26
					1138982	1140544	-	520	CDS	STM14_1240	pipD	pathogenicity island-encoded protein D	156	6533	120	3558
					1140624	1141988	-	454	CDS	STM14_1241	copS	copper resistance protein	54	2051	40	1044
					1141981	1142661	-	226	CDS	STM14_1242	copR	transcriptional regulatory protein YedW	9	341	7	242
					1142797	1143207	+	136	CDS	STM14_1243	-	hypothetical protein	12	532	10	293
					1143230	1143337	-	35	CDS	STM14_1244	-	hypothetical protein	10	103	8	95
					1143361	1143543	+	60	CDS	STM14_1245	-	hypothetical protein	17	273	14	175
					1143540	1144052	-	170	CDS	STM14_1246	hpaC	4-hydroxyphenylacetate catabolism	5	67	4	57
					1144070	1145632	-	520	CDS	STM14_1247	hpaB	4-hydroxyphenylacetate catabolism	26	1071	18	910
					1145850	1146290	-	146	CDS	STM14_1248	hpaR	4-hydroxyphenylacetate catabolism	2	65	2	47
					1146275	1146388	-	37	CDS	STM14_1249	-	hypothetical protein	0	0	0	0
					1146565	1147854	+	429	CDS	STM14_1250	hpaG	4-hydroxyphenylacetate catabolism	24	841	16	631
					1147851	1149317	+	488	CDS	STM14_1251	hpaE	4-hydroxyphenylacetate catabolism	15	672	12	538
					1149319	1150170	+	283	CDS	STM14_1252	hpaD	4-hydroxyphenylacetate catabolism	9	363	6	153
					1150180	1150560	+	126	CDS	STM14_1253	hpaF	4-hydroxyphenylacetate catabolism	3	83	1	34
					1150549	1150701	-	50	CDS	STM14_1254	-	hypothetical protein	4	115	2	55
					1150703	1151506	+	267	CDS	STM14_1255	hpaH	4-hydroxyphenylacetate catabolism	7	168	6	237
					1151517	1152308	+	263	CDS	STM14_1256	hpaI	4-hydroxyphenylacetate catabolism	19	1010	14	830
					1152380	1153756	+	458	CDS	STM14_1257	hpaX	4-hydroxyphenylacetate catabolism	18	725	14	622
					1153766	1154662	+	298	CDS	STM14_1258	hpaA	4-hydroxyphenylacetate catabolism	3	65	2	69
					1154676	1155614	+	312	CDS	STM14_1259	-	putative periplasmic protein	18	523	14	358
					1155618	1155782	-	54	CDS	STM14_1260	-	hypothetical protein	14	572	9	328
					1156022	1156384	-	120	CDS	STM14_1261	-	hypothetical protein	39	1026	23	476
					1156832	1156987	+	51	CDS	STM14_1262	-	conserved hypothetical protein	6	598	6	341
					1157038	1157343	-	101	CDS	STM14_1263	yccD	chaperone-modulator protein CbpM	6	345	4	273
					1157343	1158263	-	306	CDS	STM14_1264	cbpA	curved DNA-binding protein CbpA	8	108	7	109
					1158383	1158577	-	64	CDS	STM14_1265	-	hypothetical protein	1	18	1	17
					1158498	1158860	+	120	CDS	STM14_1266	scsA	suppression of copper sensitivity protein A	3	19	2	44
					1158909	1160795	+	628	CDS	STM14_1267	scsB	suppression of copper sensitivity protein	17	1200	14	1106
					1160792	1161415	+	207	CDS	STM14_1268	scsC	suppression of copper sensitivity protein	10	350	7	214
					1161405	1161911	+	168	CDS	STM14_1269	scsD	suppression of copper sensitivity protein	2	40	1	43
					1162044	1163285	+	413	CDS	STM14_1270	agp	glucose-1-phosphatase/inositol phosphatase	21	1293	18	746
					1163319	1163546	-	75	CDS	STM14_1271	yccJ	hypothetical protein	1	18	1	15
					1163567	1164163	-	198	CDS	STM14_1272	wraB	TrpR binding protein WrbA	5	337	4	294
					1164294	1164521	+	75	CDS	STM14_1273	-	hypothetical protein	2	25	1	3
					1164548	1164715	+	55	CDS	STM14_1275	ymdF	putative cytoplasmic protein	2	36	2	37
					1164852	1165490	+	212	CDS	STM14_1276	ycdC	putative transcriptional repressor	6	163	7	112
					1165487	1165882	-	131	CDS	STM14_1277	-	putative periplasmic protein	3	118	2	85
					1170030	1170278	-	82	CDS	STM14_1279	-	hypothetical protein	3	338	2	207
					1170167	1170286	-	39	CDS	STM14_1280	-	hypothetical protein	5	497	3	258
					1170325	1171833	+	502	CDS	STM14_1281	putP	major sodium/proline symporter	27	1178	19	1049
					1172347	1172457	+	36	CDS	STM14_1282	-	hypothetical protein	0	0	0	0
					1172451	1172747	+	98	CDS	STM14_1283	-	hypothetical protein	0	0	0	0
					1173620	1174501	-	293	CDS	STM14_1285	-	putative transcriptional regulator	14	556	10	458
					1174679	1174783	+	34	CDS	STM14_1286	-	hypothetical protein	4	69	3	35
					1174786	1176282	-	498	CDS	STM14_1287	-	putative sodium/glucose cotransporter	126	5462	90	2165
					1176314	1176421	+	35	CDS	STM14_1288	-	hypothetical protein	4	10	0	0
					1176396	1176605	-	69	CDS	STM14_1289	-	hypothetical protein	25	897	12	391
					1176619	1177299	-	226	CDS	STM14_1290	-	N-acetylmannosamine-6-phosphate 2-epimerase	44	1671	37	963
					1177413	1177520	-	35	CDS	STM14_1291	-	hypothetical protein	7	242	3	91
					1177573	1177704	+	43	CDS	STM14_1292	-	hypothetical protein	9	74	4	6
					1177805	1178965	+	386	CDS	STM14_1293	-	putative inner membrane protein	43	1220	27	369
					1179011	1179703	+	230	CDS	STM14_1294	-	putative outer membrane protein	1	15	0	0
					1179986	1181266	+	426	CDS	STM14_1295	-	putative sialic acid transporter	110	4337	73	1571
					1181277	1182383	+	368	CDS	STM14_1296	-	putative dehydrogenase	40	1954	27	805
					1182903	1182990	-	88	RNA	STM14_1297	serX	Ser tRNA	5	97	4	72
					1183064	1183228	-	54	CDS	STM14_1298	-	hypothetical protein	1	40	1	14
					1183227	1184165	+	312	CDS	STM14_1299	ycdW	putative oxidoreductase	15	544	9	512
					1184250	1184987	+	245	CDS	STM14_1300	ycdX	putative hydrolase	4	118	3	53
					1185011	1185565	+	184	CDS	STM14_1301	ycdY	putative oxidoreductase component	2	12	3	21
					1185618	1186148	+	176	CDS	STM14_1302	ycdZ	putative inner membrane protein	10	197	8	182
					1186187	1187020	-	277	CDS	STM14_1303	csgG	putative curli operon transcriptional regulator	24	1093	19	652
					1187047	1187463	-	138	CDS	STM14_1304	csgF	curli assembly protein CsgF	23	744	14	252
					1187490	1187885	-	131	CDS	STM14_1305	csgE	curli assembly protein CsgE	30	703	17	223
					1187890	1188540	-	216	CDS	STM14_1306	csgD	DNA-binding transcriptional regulator CsgD	26	731	13	147
					1188559	1188696	-	45	CDS	STM14_1307	-	hypothetical protein	3	19	0	0
					1188894	1189040	-	48	CDS	STM14_1308	-	hypothetical protein	11	73	2	3
					1189295	1189750	+	151	CDS	STM14_1309	csgB	curlin minor subunit	18	480	10	198
					1189792	1190247	+	151	CDS	STM14_1310	csgA	cryptic curlin major subunit	71	3564	46	1986
					1190309	1190635	+	108	CDS	STM14_1311	csgC	putative autoagglutination protein	30	2092	22	786
					1190766	1191086	+	106	CDS	STM14_1312	ymdA	putative periplasmic protein	15	452	11	298
					1191175	1191714	+	179	CDS	STM14_1313	-	hypothetical protein	14	325	9	283
					1191650	1193137	+	495	CDS	STM14_1314	ymdC	putative phospholipase	20	595	12	561
					1193154	1194308	-	384	CDS	STM14_1315	mdoC	glucans biosynthesis protein	72	3132	56	1817
					1194339	1194509	-	56	CDS	STM14_1316	-	hypothetical protein	7	264	7	147
					1194580	1196115	+	511	CDS	STM14_1317	mdoG	glucan biosynthesis protein G	20	762	13	536
					1196108	1198651	+	847	CDS	STM14_1318	mdoH	glucosyltransferase MdoH	31	717	22	619
					1198725	1198952	+	75	CDS	STM14_1319	yceK	hypothetical protein	8	213	6	193
					1198953	1199327	-	124	CDS	STM14_1320	msyB	hypothetical protein	2	32	2	19
					1199409	1200623	-	404	CDS	STM14_1321	yceE	drug efflux system protein MdtG	17	571	12	452
					1200601	1201062	+	153	CDS	STM14_1322	-	hypothetical protein	2	59	2	27
					1200778	1201698	-	306	CDS	STM14_1323	htrB	lipid A biosynthesis lauroyl acyltransferase	1	1	1	1
					1201918	1202970	+	350	CDS	STM14_1324	yceA	hypothetical protein	8	315	6	253
					1203022	1203597	-	191	CDS	STM14_1325	yceI	hypothetical protein	7	189	5	184
					1203594	1204166	-	190	CDS	STM14_1326	-	putative inner membrane protein	29	758	22	597
					1204177	1204380	+	67	CDS	STM14_1327	-	conserved hypothetical protein	9	408	8	108
					1204429	1204542	-	37	CDS	STM14_1328	yceO	putative inner membrane protein	7	252	5	146
					1204583	1205701	-	372	CDS	STM14_1329	solA	N-methyltryptophan oxidase	30	1263	23	728
					1205814	1206068	-	84	CDS	STM14_1330	bssS	biofilm formation regulatory protein BssS	27	1231	20	411
					1206358	1206603	-	81	CDS	STM14_1331	dinI	DNA damage-inducible protein I	4	170	3	72
					1206677	1207723	-	348	CDS	STM14_1332	pyrC	dihydroorotase	20	703	16	327
					1207828	1208388	-	186	CDS	STM14_1333	yceB	hypothetical protein	9	276	6	107
					1208513	1209160	-	215	CDS	STM14_1334	grxB	glutaredoxin 2	7	409	6	271
					1209224	1210432	-	402	CDS	STM14_1335	yceL	multidrug resistance protein MdtH	15	826	12	687
					1210669	1211253	+	194	CDS	STM14_1336	rimJ	ribosomal-protein-S5-alanine N-acetyltransferase	3	40	3	36
					1211289	1211936	+	215	CDS	STM14_1337	yceH	hypothetical protein	6	193	4	155
					1211938	1212861	+	307	CDS	STM14_1338	mviM	putative virulence protein	7	139	5	106
					1212983	1213159	-	58	CDS	STM14_1339	-	hypothetical protein	2	22	1	9
					1213126	1214700	+	524	CDS	STM14_1340	mviN	putative virulence protein	0	0	0	0
					1214782	1215204	-	140	CDS	STM14_1341	flgN	putative FlgK/FlgL export chaperone	2	49	2	49
					1215209	1215502	-	97	CDS	STM14_1342	flgM	anti-sigma28 factor FlgM	4	55	3	25
					1215594	1216253	-	219	CDS	STM14_1343	flgA	flagellar basal body P-ring biosynthesis protein FlgA	5	230	6	250
					1216241	1216396	-	51	CDS	STM14_1344	-	flagellar basal body P-ring biosynthesis protein FlgA	0	0	0	0
					1216410	1216826	+	138	CDS	STM14_1345	flgB	flagellar basal body rod protein FlgB	6	160	4	37
					1216830	1217234	+	134	CDS	STM14_1346	flgC	flagellar basal body rod protein FlgC	0	0	0	0
					1217246	1217944	+	232	CDS	STM14_1347	flgD	flagellar basal body rod modification protein	7	300	9	299
					1217971	1219182	+	403	CDS	STM14_1348	flgE	flagellar hook protein FlgE	20	750	14	630
					1219203	1219958	+	251	CDS	STM14_1349	flgF	flagellar basal body rod protein FlgF	11	525	9	947
					1219972	1220754	+	260	CDS	STM14_1350	flgG	flagellar basal body rod protein FlgG	8	540	7	484
					1220809	1221507	+	232	CDS	STM14_1351	flgH	flagellar basal body L-ring protein	4	111	3	118
					1221519	1222616	+	365	CDS	STM14_1352	flgI	flagellar basal body P-ring protein	16	846	12	665
					1222616	1223566	+	316	CDS	STM14_1353	flgJ	peptidoglycan hydrolase	10	552	7	438
					1223631	1225292	+	553	CDS	STM14_1354	flgK	flagellar hook-associated protein FlgK	11	191	9	115
					1225307	1226260	+	317	CDS	STM14_1355	flgL	flagellar hook-associated protein FlgL	4	76	2	34
					1226280	1226474	-	64	CDS	STM14_1356	-	hypothetical protein	1	17	1	22
					1226517	1229720	-	1067	CDS	STM14_1357	rne	ribonuclease E	6	76	4	12
					1230210	1231253	+	347	CDS	STM14_1359	rluC	23S rRNA pseudouridylate synthase C	10	341	6	154
					1231409	1232152	+	247	CDS	STM14_1360	-	putative inner membrane lipoprotein	19	532	15	419
					1232358	1232582	+	74	CDS	STM14_1361	-	conserved hypothetical protein	5	103	4	54
					1232654	1233238	-	194	CDS	STM14_1362	maf_1	Maf-like protein	6	112	5	73
					1233436	1233957	+	173	CDS	STM14_1363	yceD	hypothetical protein	10	157	4	18
					1234009	1234182	+	57	CDS	STM14_1364	rpmF	50S ribosomal protein L32	0	0	0	0
					1234316	1235395	+	359	CDS	STM14_1365	plsX	putative glycerol-3-phosphate acyltransferase PlsX	20	664	13	477
					1235475	1236428	+	317	CDS	STM14_1366	fabH	3-oxoacyl-(acyl carrier protein) synthase III	0	0	0	0
					1236444	1237373	+	309	CDS	STM14_1367	fabD	acyl carrier protein S-malonyltransferase	1	3	0	0
					1237386	1238120	+	244	CDS	STM14_1368	fabG	3-ketoacyl-(acyl-carrier-protein) reductase	0	0	0	0
					1238276	1238512	+	78	CDS	STM14_1369	acpP	acyl carrier protein	0	0	0	0
					1238598	1239839	+	413	CDS	STM14_1370	fabF	3-oxoacyl-(acyl carrier protein) synthase II	9	100	6	35
					1239963	1240772	+	269	CDS	STM14_1371	pabC	4-amino-4-deoxychorismate lyase	13	468	9	309
					1240775	1241797	+	340	CDS	STM14_1372	yceG	hypothetical protein	14	503	9	465
					1241787	1242428	+	213	CDS	STM14_1373	tdk_1	thymidylate kinase	1	1	0	0
					1242425	1243429	+	334	CDS	STM14_1374	holB	DNA polymerase III subunit delta'	1	1	0	0
					1243440	1244237	+	265	CDS	STM14_1375	ycfH	putative metallodependent hydrolase	6	187	5	152
					1244261	1244398	-	45	CDS	STM14_1376	-	hypothetical protein	0	0	0	0
					1244532	1245965	+	477	CDS	STM14_1377	ptsG	glucose-specific PTS system IIBC components	11	557	9	613
					1246050	1248224	-	724	CDS	STM14_1378	fhuE	ferric-rhodotorulic acid outer membrane transporter	37	1534	25	1371
					1248566	1248925	+	119	CDS	STM14_1379	ycfF	purine nucleoside phosphoramidase	0	0	0	0
					1248928	1249302	+	124	CDS	STM14_1380	ycfL	putative outer membrane lipoprotein	5	140	4	179
					1249316	1249954	+	212	CDS	STM14_1381	ycfM	putative outer membrane lipoprotein	10	414	10	306
					1249935	1250759	+	274	CDS	STM14_1382	thiK	thiamine kinase	12	665	9	484
					1250770	1251795	+	341	CDS	STM14_1383	nagZ	beta-hexosaminidase	5	76	4	55
					1251820	1252362	+	180	CDS	STM14_1384	ycfP	hypothetical protein	4	119	4	54
					1252617	1253921	+	434	CDS	STM14_1385	ndh	respiratory NADH dehydrogenase 2	16	216	11	102
					1254100	1254639	+	179	CDS	STM14_1386	ycfJ	hypothetical protein	3	62	3	76
					1254714	1255349	-	211	CDS	STM14_1387	ycfQ	putative transcriptional repressor	8	419	8	327
					1255591	1255848	+	85	CDS	STM14_1388	ycfR	putative outer membrane protein	1	98	1	106
					1255945	1256910	-	321	CDS	STM14_1389	ycfS	putative periplasmic protein	10	131	6	120
					1256910	1257065	-	51	CDS	STM14_1390	-	hypothetical protein	0	0	0	0
					1257058	1260504	-	1148	CDS	STM14_1391	mfd	transcription-repair coupling factor	21	463	15	274
					1260731	1262041	+	436	CDS	STM14_1392	ycfU	outer membrane-specific lipoprotein transporter subunit LolC	1	1	0	0
					1262034	1262735	+	233	CDS	STM14_1393	lolD	lipoprotein transporter ATP-binding subunit	0	0	0	0
					1262735	1263979	+	414	CDS	STM14_1394	ycfW	outer membrane-specific lipoprotein transporter subunit LolE	0	0	0	0
					1264008	1264919	+	303	CDS	STM14_1395	ycfX	N-acetyl-D-glucosamine kinase	8	809	5	327
					1264938	1265759	+	273	CDS	STM14_1396	cobB	NAD-dependent deacetylase	5	257	3	123
					1265841	1266887	-	348	CDS	STM14_1397	potD	spermidine/putrescine ABC transporter periplasmic substrate-binding protein	3	130	3	61
					1266912	1267691	-	259	CDS	STM14_1398	potC	spermidine/putrescine ABC transporter membrane protein	10	391	8	152
					1267794	1267916	-	40	CDS	STM14_1399	-	hypothetical protein	0	0	0	0
					1268007	1269017	-	336	CDS	STM14_1400	sifA	secreted effector protein	55	1570	27	601
					1269076	1269240	-	54	CDS	STM14_1401	-	conserved hypothetical protein	9	483	4	129
					1269346	1270209	-	287	CDS	STM14_1402	potB	spermidine/putrescine ABC transporter membrane protein	31	1473	20	816
					1270193	1271329	-	378	CDS	STM14_1403	potA	putrescine/spermidine ABC transporter ATPase protein	11	348	7	146
					1271580	1272809	+	409	CDS	STM14_1404	pepT	peptidase T	19	702	16	493
					1273020	1273478	+	152	CDS	STM14_1406	tnpA_4	transposase	127	1710	94	825
					1274898	1276019	-	373	CDS	STM14_1407	ycfD	putative cytoplasmic protein	15	320	9	221
					1276100	1277563	-	487	CDS	STM14_1408	phoQ	sensor protein PhoQ	22	609	19	407
					1277563	1278237	-	224	CDS	STM14_1409	phoP	DNA-binding transcriptional regulator PhoP	4	91	4	56
					1278361	1279731	-	456	CDS	STM14_1410	purB	adenylosuccinate lyase	1	1	0	0
					1279735	1280382	-	215	CDS	STM14_1411	ycfC	hypothetical protein	6	43	1	1
					1280463	1281569	-	368	CDS	STM14_1412	trmU	tRNA (5-methylaminomethyl-2-thiouridylate)-methyltransferase	3	5	0	0
					1281623	1282084	-	153	CDS	STM14_1413	ymfB	putative MutT-like protein	3	86	2	79
					1282096	1282425	-	109	CDS	STM14_1414	-	putative periplasmic protein	3	104	1	98
					1282422	1283087	-	221	CDS	STM14_1415	ymfC	putative ribosomal large subunit pseudouridine synthase	10	313	7	375
					1283259	1284509	+	416	CDS	STM14_1416	icdA	isocitrate dehydrogenase	7	112	2	53
					1284622	1285764	-	380	CDS	STM14_1417	-	prophage lambda integrase	75	3283	51	1885
					1285754	1285990	-	78	CDS	STM14_1418	-	excisionase	10	389	7	157
					1286040	1286591	-	183	CDS	STM14_1419	-	Eaa protein	17	788	11	750
					1286588	1286920	-	110	CDS	STM14_1420	-	conserved hypothetical protein	9	326	7	243
					1286913	1287239	-	108	CDS	STM14_1421	-	conserved hypothetical protein	6	199	4	133
					1287269	1288099	-	276	CDS	STM14_1422	-	recombination and repair protein RecT	4	182	4	82
					1288092	1290446	-	784	CDS	STM14_1423	-	exodeoxyribonuclease 8	41	1155	30	698
					1290505	1290804	-	99	CDS	STM14_1424	-	prophage RecE	4	114	3	48
					1290945	1291115	-	56	CDS	STM14_1425	-	hypothetical protein	1	30	1	30
					1291108	1291224	-	38	CDS	STM14_1426	-	conserved hypothetical prophage protein	1	49	2	41
					1291515	1291721	+	68	CDS	STM14_1427	-	conserved hypothetical protein	13	558	11	427
					1291829	1292914	-	361	CDS	STM14_1428	-	hypothetical protein	98	3957	74	1805
					1293066	1293533	-	155	CDS	STM14_1429	-	putative regulator	0	0	0	0
					1293622	1293774	+	50	CDS	STM14_1430	-	conserved hypothetical protein	0	0	0	0
					1293794	1294114	+	106	CDS	STM14_1431	-	prophage cI protein	11	122	8	52
					1294206	1295111	+	301	CDS	STM14_1432	-	phage replication protein O	13	346	9	331
					1295108	1295800	+	230	CDS	STM14_1433	-	phage replication protein P	13	207	10	158
					1295815	1296480	+	221	CDS	STM14_1434	-	Ead-like protein	4	138	2	114
					1296482	1296952	+	156	CDS	STM14_1435	-	DNA N-4 cytosine methyltransferase	6	105	7	59
					1296955	1297608	+	217	CDS	STM14_1436	-	Eaa-like protein	29	1067	26	733
					1297601	1297882	+	93	CDS	STM14_1437	-	hypothetical protein	29	1192	16	585
					1297994	1298185	+	63	CDS	STM14_1438	-	hypothetical protein	33	1053	27	510
					1298444	1298677	+	77	CDS	STM14_1439	-	prophage DinI	32	715	27	403
					1298794	1299042	+	82	CDS	STM14_1440	-	putative bacteriophage protein	36	1485	31	860
					1299077	1299676	+	199	CDS	STM14_1441	-	IrsA	16	966	11	405
					1299673	1299867	+	64	CDS	STM14_1442	-	conserved hypothetical protein	8	352	7	355
					1299849	1300145	+	98	CDS	STM14_1443	-	conserved hypothetical protein	3	142	3	61
					1300142	1300696	+	184	CDS	STM14_1444	-	putative bacteriophage protein	9	638	8	259
					1300693	1300881	+	62	CDS	STM14_1445	-	conserved hypothetical protein	4	78	3	60
					1300963	1301523	+	186	CDS	STM14_1446	-	putative bacteriophage protein	14	315	10	170
					1301766	1301954	+	62	CDS	STM14_1447	-	hypothetical protein	9	404	5	317
					1302108	1302326	+	72	CDS	STM14_1448	-	hypothetical protein	18	932	13	475
					1302338	1302877	-	179	CDS	STM14_1449	-	conserved hypothetical protein	47	2560	32	1312
					1303055	1303357	+	100	CDS	STM14_1450	-	phage-holin analog protein	26	1120	18	729
					1303335	1303874	+	179	CDS	STM14_1451	-	lysozyme	14	638	14	453
					1304044	1304181	+	45	CDS	STM14_1452	-	putative bacteriophage protein	5	128	4	183
					1304183	1304647	+	154	CDS	STM14_1453	-	bacteriophage lysis protein	23	613	17	401
					1304874	1305275	-	133	CDS	STM14_1454	-	hypothetical protein	49	1271	33	669
					1305561	1306106	+	181	CDS	STM14_1455	-	prophage DNA packaging protein	9	491	7	289
					1306078	1308009	+	643	CDS	STM14_1456	-	terminase-like large protein	47	1110	36	844
					1307993	1308196	+	67	CDS	STM14_1457	-	head-to-tail joining-like protein	2	138	2	146
					1308154	1309773	+	539	CDS	STM14_1458	-	phage portal protein, lambda family	31	623	23	508
					1309763	1311259	+	498	CDS	STM14_1459	-	prophage head-tail preconnector	30	788	27	781
					1311272	1311619	+	115	CDS	STM14_1460	-	phage head-like protein	13	409	12	329
					1311674	1312702	+	342	CDS	STM14_1461	-	phage head-like protein	28	1489	24	986
					1313114	1313518	+	134	CDS	STM14_1463	-	minor capsid protein FII	6	159	3	84
					1313546	1314124	+	192	CDS	STM14_1464	-	prophage minor tail protein Z	20	394	14	353
					1314173	1315423	-	416	CDS	STM14_1465	-	Peyer's patch-specific virulence factor GipA	19	503	16	319
					1315412	1315813	+	133	CDS	STM14_1466	-	phage minor tail protein U	12	499	10	284
					1315824	1316567	+	247	CDS	STM14_1467	-	major tail-like protein	18	1501	13	377
					1316618	1317013	+	131	CDS	STM14_1468	-	phage minor tail protein G	10	316	7	177
					1317031	1317348	+	105	CDS	STM14_1469	-	minor tail-like protein	3	200	3	142
					1317320	1320415	+	1031	CDS	STM14_1470	-	phage tail component H-like protein	94	3123	76	2068
					1320418	1320747	+	109	CDS	STM14_1471	-	phage tail component M-like protein	11	488	10	277
					1320754	1321455	+	233	CDS	STM14_1472	-	phage tail component L-like protein	23	553	21	578
					1321447	1322052	-	201	CDS	STM14_1473	-	hypothetical protein	12	265	11	261
					1322136	1322744	+	202	CDS	STM14_1474	-	tail assembly protein I-like protein	28	875	21	595
					1322806	1326168	+	1120	CDS	STM14_1475	-	host specificity protein	107	3905	85	3411
					1326207	1326449	+	80	CDS	STM14_1476	-	conserved hypothetical protein	4	16	5	8
					1326457	1326636	+	59	CDS	STM14_1477	-	hypothetical protein	12	263	10	289
					1326599	1328944	+	781	CDS	STM14_1478	-	side tail fiber protein	90	2259	69	1794
					1328944	1329528	+	194	CDS	STM14_1479	-	phage tail assembly-like protein	77	2761	57	1245
					1329626	1329826	-	66	CDS	STM14_1480	-	PagJ	22	513	16	105
					1330809	1331156	+	115	CDS	STM14_1481	-	hypothetical protein	15	586	7	364
					1332051	1334153	+	700	CDS	STM14_1483	-	SspH1	51	2596	36	1807
					1334473	1335144	-	223	CDS	STM14_1484	-	conserved hypothetical protein	8	252	6	236
					1335446	1335610	+	54	CDS	STM14_1485	-	isocitrate dehydrogenase, NADP-dependent	2	25	2	9
					1336058	1337182	+	374	CDS	STM14_1486	-	putative cytoplasmic protein	26	271	6	16
					1337214	1337372	-	52	CDS	STM14_1487	-	hypothetical protein	11	296	8	49
					1337312	1337452	+	46	CDS	STM14_1488	-	hypothetical protein	12	253	4	16
					1337337	1337585	+	82	CDS	STM14_1489	-	hypothetical protein	24	581	9	80
					1338164	1338952	-	262	CDS	STM14_1490	envF	putative envelope lipoprotein	8	48	1	16
					1339441	1339680	-	79	CDS	STM14_1492	msgA	macrophage survival protein	6	297	4	88
					1339871	1340392	-	173	CDS	STM14_1493	envE	putative envelope protein	56	2211	34	1039
					1340405	1340575	-	56	CDS	STM14_1494	-	hypothetical protein	19	545	9	70
					1340807	1341019	-	70	CDS	STM14_1495	-	cold shock-like protein	23	464	16	224
					1341060	1341188	-	42	CDS	STM14_1496	-	hypothetical protein	3	13	1	1
					1341151	1341414	-	87	CDS	STM14_1497	pagD	virulence protein PAGD precursor	20	299	13	41
					1341718	1341825	+	35	CDS	STM14_1499	-	conserved hypothetical protein	7	35	2	23
					1342043	1342192	-	49	CDS	STM14_1500	-	hypothetical protein	3	17	0	0
					1342226	1342783	+	185	CDS	STM14_1501	pagC	virulence membrane protein PAGC precursor	51	1870	32	640
					1342962	1343096	-	44	CDS	STM14_1502	-	hypothetical protein	2	99	2	48
					1343189	1343265	+	77	RNA	STM14_1503	-	Arg tRNA	8	193	5	97
					1344020	1344364	-	114	CDS	STM14_1505	pliC	lysozyme inhibitor	31	1461	22	596
					1344493	1344636	-	47	CDS	STM14_1506	-	hypothetical protein	15	698	11	97
					1344742	1344867	+	41	CDS	STM14_1507	-	putative lipoprotein	10	294	5	72
					1345067	1345339	+	90	CDS	STM14_1508	-	putative cytoplasmic protein	10	463	9	253
					1345491	1345958	+	155	CDS	STM14_1509	-	putative molecular chaperone	7	241	7	197
					1346067	1346216	-	49	CDS	STM14_1510	-	putative inner membrane protein	2	27	1	10
					1346297	1347340	+	347	CDS	STM14_1511	-	putative cytoplasmic protein	56	2200	40	1348
					1347423	1347953	-	176	CDS	STM14_1512	-	putative inner membrane protein	45	1435	34	713
					1348102	1348416	-	104	CDS	STM14_1513	-	putative outer membrane lipoprotein	37	2000	29	418
					1348508	1348666	-	52	CDS	STM14_1514	-	hypothetical protein	14	1093	8	414
					1349098	1350732	+	544	CDS	STM14_1515	-	putative ABC transporter periplasmic binding protein	22	771	15	563
					1350732	1351706	+	324	CDS	STM14_1516	-	putative ABC transporter protein	9	488	8	187
					1351696	1352508	+	270	CDS	STM14_1517	-	putative ABC transporter protein	5	138	3	106
					1352502	1353299	+	265	CDS	STM14_1518	-	putative ABC-type transport system ATPase component	9	365	7	189
					1353293	1353883	+	196	CDS	STM14_1519	-	putative ABC-type transport system ATPase component	3	217	2	92
					1353965	1355098	-	377	CDS	STM14_1520	-	putative inner membrane protein	20	942	15	657
					1355292	1355618	+	108	CDS	STM14_1521	-	putative cytoplasmic protein	8	349	6	225
					1355627	1355703	+	77	RNA	STM14_1522	-	Arg tRNA	2	94	1	122
					1355815	1356462	+	215	CDS	STM14_1523	-	hypothetical protein	24	1189	18	413
					1356451	1356600	-	49	CDS	STM14_1524	-	hypothetical protein	6	599	6	97
					1356571	1357359	+	262	CDS	STM14_1525	aadA	aminoglycoside resistance protein	16	573	10	325
					1357504	1358097	+	197	CDS	STM14_1526	-	putative response regulator	20	547	9	159
					1358166	1359014	+	282	CDS	STM14_1527	-	putative transcriptional regulator	72	2656	48	1192
					1358977	1359201	+	74	CDS	STM14_1528	-	hypothetical protein	62	1451	52	997
					1359269	1359517	-	82	CDS	STM14_1529	-	putative cytoplasmic protein	14	490	8	181
					1359596	1359745	-	49	CDS	STM14_1530	-	putative cytoplasmic protein	2	34	2	20
					1359828	1360373	+	181	CDS	STM14_1531	-	chorismate mutase	34	1542	24	682
					1360570	1361208	+	212	CDS	STM14_1532	yeaS	leucine export protein LeuE	8	395	7	204
					1361225	1361380	-	51	CDS	STM14_1533	-	hypothetical protein	2	89	1	59
					1361381	1361743	+	120	CDS	STM14_1534	yeaR	putative cytoplasmic protein	4	246	3	199
					1361746	1361928	+	60	CDS	STM14_1535	yoaG	putative cytoplasmic protein	2	70	2	57
					1362034	1362159	-	41	CDS	STM14_1536	-	hypothetical protein	0	0	0	0
					1362158	1362799	+	213	CDS	STM14_1537	-	putative nitric oxide reductase	11	287	9	167
					1362921	1363106	+	61	CDS	STM14_1538	-	hypothetical protein	1	15	1	14
					1363114	1363362	+	82	CDS	STM14_1539	yeaQ	hypothetical protein	2	71	1	11
					1363413	1363529	-	38	CDS	STM14_1540	-	hypothetical protein	2	50	1	62
					1363501	1363599	-	32	CDS	STM14_1541	-	hypothetical protein	2	17	1	18
					1363795	1364046	+	83	CDS	STM14_1542	yaoF	putative hemolysin	5	126	4	136
					1364115	1364426	+	103	CDS	STM14_1543	-	putative periplasmic protein	5	110	4	106
					1364412	1364759	-	115	CDS	STM14_1544	yeaO	putative cytoplasmic protein	6	191	5	106
					1364743	1364856	-	37	CDS	STM14_1545	-	hypothetical protein	2	106	2	68
					1364774	1364911	+	45	CDS	STM14_1546	-	hypothetical protein	1	39	1	46
					1364878	1366062	-	394	CDS	STM14_1547	yeaN	putative amino acid/amine transport protein	9	395	6	336
					1366163	1366957	+	264	CDS	STM14_1548	yeaM	putative regulatory protein	10	380	6	379
					1366937	1367383	-	148	CDS	STM14_1549	yeaL	putative inner membrane protein	7	155	6	108
					1367385	1367522	+	45	CDS	STM14_1550	-	conserved hypothetical protein	0	0	0	0
					1367589	1367696	+	35	CDS	STM14_1551	-	putative inner membrane protein	0	0	0	0
					1367693	1368211	-	172	CDS	STM14_1552	yeaK	putative cytoplasmic protein	8	173	6	115
					1368261	1369754	-	497	CDS	STM14_1553	yeaJ	putative methyl-accepting chemotaxis protein	154	5809	94	2592
					1370048	1370245	+	65	CDS	STM14_1554	-	hypothetical protein	18	722	12	377
					1370136	1370267	+	43	CDS	STM14_1555	-	salivary secreted protein	6	139	4	23
					1370395	1371681	-	428	CDS	STM14_1556	yeaH	hypothetical protein	24	741	19	637
					1371682	1371801	+	39	CDS	STM14_1557	-	hypothetical protein	3	67	3	35
					1371804	1373738	-	644	CDS	STM14_1558	yeaG	putative serine protein kinase	18	597	15	372
					1373854	1374027	-	57	CDS	STM14_1559	-	hypothetical protein	3	45	3	35
					1374166	1374912	+	248	CDS	STM14_1560	mipA	MltA-interacting protein A	10	366	7	212
					1375202	1376398	+	398	CDS	STM14_1561	-	arylsulfatase regulator	15	385	14	237
					1376495	1377352	+	285	CDS	STM14_1562	-	putative aldehyde reductase	5	112	4	57
					1377451	1378335	-	294	CDS	STM14_1563	yeaD	aldose 1-epimerase	11	307	8	357
					1378335	1378511	-	58	CDS	STM14_1564	-	hypothetical protein	2	29	1	52
					1378670	1379665	-	331	CDS	STM14_1565	gapA	glyceraldehyde-3-phosphate dehydrogenase	0	0	0	0
					1379655	1379795	+	46	CDS	STM14_1566	-	hypothetical protein	0	0	0	0
					1379977	1380420	+	147	CDS	STM14_1567	yeaA	methionine sulfoxide reductase B	2	60	2	53
					1380462	1380740	+	92	CDS	STM14_1568	yeaC	putative cytoplasmic protein	5	166	4	75
					1380898	1381002	+	34	CDS	STM14_1569	-	hypothetical protein	6	415	4	267
					1381091	1381747	-	218	CDS	STM14_1570	pncA	nicotinamidase/pyrazinamidase	7	204	4	293
					1381774	1382790	-	338	CDS	STM14_1571	ansA	cytoplasmic asparaginase I	14	382	9	320
					1382785	1382889	+	34	CDS	STM14_1572	-	hypothetical protein	1	25	1	16
					1382886	1384742	-	618	CDS	STM14_1573	sppA	protease 4	19	301	12	240
					1384916	1385467	+	183	CDS	STM14_1574	ydjA	hypothetical protein	2	57	1	9
					1385585	1386628	+	347	CDS	STM14_1575	selD	selenophosphate synthetase	16	704	11	617
					1386633	1388582	+	649	CDS	STM14_1576	topB	DNA topoisomerase III	18	464	14	290
					1388612	1389955	-	447	CDS	STM14_1577	gdhA	glutamate dehydrogenase	11	385	7	268
					1390194	1390469	+	91	CDS	STM14_1578	-	putative periplasmic protein	6	160	5	113
					1390429	1390845	-	138	CDS	STM14_1579	-	pyrimidine (deoxy)nucleoside triphosphate pyrophosphohydrolase	5	111	3	134
					1390918	1391724	-	268	CDS	STM14_1580	xthA	exonuclease III	3	95	3	62
					1391859	1392038	+	59	CDS	STM14_1581	-	conserved hypothetical protein	0	0	0	0
					1392170	1393396	+	408	CDS	STM14_1582	argD_1	bifunctional succinylornithine transaminase/acetylornithine transaminase	11	517	11	543
					1393387	1394421	+	344	CDS	STM14_1583	astA	arginine succinyltransferase	9	435	6	281
					1394418	1395896	+	492	CDS	STM14_1584	astD	succinylglutamic semialdehyde dehydrogenase	7	219	6	118
					1395893	1397236	+	447	CDS	STM14_1585	astB	succinylarginine dihydrolase	8	217	6	107
					1397229	1398197	+	322	CDS	STM14_1586	astE	succinylglutamate desuccinylase	9	556	7	175
					1398234	1398449	+	71	CDS	STM14_1587	-	hypothetical protein	0	0	0	0
					1398533	1399018	+	161	CDS	STM14_1588	spy	periplasmic protein	24	747	20	443
					1399093	1400001	-	302	CDS	STM14_1589	-	nucleotide excision repair endonuclease	11	660	7	369
					1400095	1400922	-	275	CDS	STM14_1590	nadE	NAD synthetase	0	0	0	0
					1400923	1401129	-	68	CDS	STM14_1591	-	hypothetical protein	6	113	4	17
					1401141	1401482	+	113	CDS	STM14_1592	osmE	DNA-binding transcriptional activator OsmE	3	77	2	112
					1401610	1401732	+	40	CDS	STM14_1593	-	hypothetical protein	2	84	3	45
					1401783	1402103	+	106	CDS	STM14_1594	celA	N,N'-diacetylchitobiose-specific PTS system transporter subunit IIB	25	919	18	582
					1402186	1403544	+	452	CDS	STM14_1595	celB	N,N'-diacetylchitobiose-specific PTS system transporter subunit IIC	79	2268	50	1000
					1403595	1403942	+	115	CDS	STM14_1596	celC	N,N'-diacetylchitobiose-specific PTS system transporter subunit IIA	15	1271	9	722
					1403953	1404795	+	280	CDS	STM14_1597	celD	DNA-binding transcriptional regulator ChbR	44	1733	22	720
					1404920	1406275	+	451	CDS	STM14_1598	celF	phospho-beta-glucosidase/cellobiose-6-phosphate hydrolase	73	2230	49	701
					1406288	1407046	+	252	CDS	STM14_1599	celG	hypothetical protein	7	53	3	67
					1407090	1409342	-	750	CDS	STM14_1600	katE	hydroperoxidase II	20	634	14	415
					1409372	1409509	+	45	CDS	STM14_1601	-	hypothetical protein	0	0	0	0
					1409399	1409647	-	82	CDS	STM14_1602	-	hypothetical protein	22	585	22	310
					1409707	1409949	+	80	CDS	STM14_1603	cedA	cell division modulator	5	49	3	37
					1410051	1411442	-	463	CDS	STM14_1604	ydjN	kinase/transporter-like protein	21	667	14	537
					1411579	1412166	-	195	CDS	STM14_1605	ydjM	hypothetical protein	9	301	6	227
					1412316	1412984	-	222	CDS	STM14_1606	yniC	2-deoxyglucose-6-phosphatase	5	224	6	165
					1413133	1413669	+	178	CDS	STM14_1607	yniB	putative regulatory protein	4	184	2	124
					1413712	1414572	-	286	CDS	STM14_1608	-	putative cytoplasmic protein	15	590	9	338
					1414679	1414969	-	96	CDS	STM14_1609	ydiZ	putative cytoplasmic protein	1	3	1	1
					1415066	1415998	-	310	CDS	STM14_1610	pfkB	6-phosphofructokinase 2	13	534	9	453
					1416287	1417045	+	252	CDS	STM14_1611	ydiY	putative outer membrane protein	29	1631	21	1147
					1417094	1418053	-	319	CDS	STM14_1612	-	putative outer membrane protein	91	3004	61	1025
					1418196	1418510	+	104	CDS	STM14_1613	-	putative inner membrane protein	5	62	3	22
					1418507	1419361	+	284	CDS	STM14_1614	-	putative DNA/RNA non-specific endonuclease	46	2393	35	1488
					1419534	1419740	+	68	CDS	STM14_1615	-	hypothetical protein	10	146	6	62
					1420063	1421286	-	407	CDS	STM14_1616	rfc	O-antigen polymerase	21	101	4	6
					1421769	1421954	+	61	CDS	STM14_1617	-	hypothetical protein	5	217	4	129
					1421956	1422090	+	44	CDS	STM14_1618	-	hypothetical protein	1	2	0	0
					1422178	1424106	+	642	CDS	STM14_1619	thrS	threonyl-tRNA synthetase	0	0	0	0
					1424110	1424652	+	180	CDS	STM14_1620	infC	translation initiation factor IF-3	0	0	0	0
					1424748	1424945	+	65	CDS	STM14_1621	rpmI	50S ribosomal protein L35	0	0	0	0
					1424996	1425352	+	118	CDS	STM14_1622	rplT	50S ribosomal protein L20	1	1	0	0
					1425398	1425562	-	54	CDS	STM14_1623	-	hypothetical protein	1	20	1	1
					1425654	1426637	+	327	CDS	STM14_1624	pheS	phenylalanyl-tRNA synthetase subunit alpha	0	0	1	1
					1426653	1429040	+	795	CDS	STM14_1625	pheT	phenylalanyl-tRNA synthetase subunit beta	3	10	1	1
					1429045	1429344	+	99	CDS	STM14_1626	ihfA	integration host factor subunit alpha	3	68	2	9
					1429547	1430527	+	326	CDS	STM14_1627	btuC	vtamin B12-transporter permease	9	238	5	287
					1430619	1431170	+	183	CDS	STM14_1628	btuE	putative glutathione peroxidase	3	184	2	118
					1431170	1431919	+	249	CDS	STM14_1629	btuD	vitamin B12-transporter ATPase	5	96	3	120
					1431996	1432460	+	154	CDS	STM14_1630	nlpC	lipoprotein	18	863	17	827
					1432577	1432696	-	39	CDS	STM14_1631	-	hypothetical protein	4	133	3	64
					1432774	1433487	+	237	CDS	STM14_1632	ydiV	hypothetical protein	41	1378	30	530
					1433549	1434991	+	480	CDS	STM14_1633	ydiU	hypothetical protein	7	166	6	148
					1435026	1435217	-	63	CDS	STM14_1634	ydiE	hypothetical protein	1	33	1	10
					1435374	1436420	-	348	CDS	STM14_1635	aroH	phospho-2-dehydro-3-deoxyheptonate aldolase	7	187	8	214
					1436467	1436571	+	34	CDS	STM14_1636	-	hypothetical protein	4	307	2	146
					1436576	1437409	-	277	CDS	STM14_1637	ydiA	hypothetical protein	8	128	5	64
					1437586	1437699	-	37	CDS	STM14_1638	-	hypothetical protein	7	100	4	42
					1437746	1440124	+	792	CDS	STM14_1639	pps	phosphoenolpyruvate synthase	21	700	14	521
					1440166	1441806	-	546	CDS	STM14_1640	ydiD	short chain acyl-CoA synthetase	16	335	9	387
					1441896	1442189	-	97	CDS	STM14_1641	ydiT	putative ferredoxin	9	493	6	165
					1442186	1443472	-	428	CDS	STM14_1642	ydiS	hypothetical protein	18	629	13	486
					1443529	1444464	-	311	CDS	STM14_1643	ydiR	electron transfer flavoprotein subunit YdiR	15	503	9	317
					1444486	1445250	-	254	CDS	STM14_1644	ydiQ	putative electron transfer flavoprotein YdiQ	5	139	4	65
					1445506	1445658	-	50	CDS	STM14_1645	-	hypothetical protein	2	3	0	0
					1445713	1446603	+	296	CDS	STM14_1646	ydiP	putative transcriptional regulator	55	1417	23	182
					1446679	1447830	-	383	CDS	STM14_1647	ydiO	putative acyl-CoA dehydrogenase	58	2151	40	936
					1447844	1449439	-	531	CDS	STM14_1648	ydiF	putative acetyl-CoA/acetoacetyl-CoA transferase beta subunit	104	3389	58	1421
					1449593	1450351	-	252	CDS	STM14_1649	aroD	3-dehydroquinate dehydratase	14	253	6	61
					1450396	1451262	-	288	CDS	STM14_1650	aroE_1	quinate/shikimate dehydrogenase	33	1490	21	596
					1451329	1452564	-	411	CDS	STM14_1651	ydiN	putative transport protein	94	2593	52	823
					1452598	1452744	+	48	CDS	STM14_1652	-	hypothetical protein	1	1	0	0
					1452728	1452838	-	36	CDS	STM14_1653	-	hypothetical protein	0	0	0	0
					1452928	1454139	-	403	CDS	STM14_1654	ydiM	putative transport protein	129	4108	73	1358
					1454280	1454639	-	119	CDS	STM14_1655	ydiL	putative cytoplasmic protein	22	1015	10	362
					1454807	1454913	-	107	RNA	STM14_1656	rprA	-	7	355	6	258
					1455097	1456215	-	372	CDS	STM14_1657	ydiK	putative inner membrane protein	13	566	11	427
					1456308	1456475	-	55	CDS	STM14_1658	-	hypothetical protein	5	130	3	119
					1456480	1459536	+	1018	CDS	STM14_1659	ydiJ	putative oxidase	32	1331	21	754
					1459533	1459943	+	136	CDS	STM14_1660	-	hypothetical protein	10	521	7	383
					1460003	1460230	+	75	CDS	STM14_1661	ydiH	putative cytoplasmic protein	2	76	2	66
					1460518	1461864	-	448	CDS	STM14_1662	-	putative Na+-dicarboxylate symporter	49	3209	34	1480
					1462291	1462659	+	122	CDS	STM14_1663	sufA	iron-sulfur cluster assembly scaffold protein	8	284	5	223
					1462668	1464155	+	495	CDS	STM14_1664	sufB	cysteine desulfurase activator complex subunit SufB	16	674	11	334
					1464172	1464918	+	248	CDS	STM14_1665	sufC	cysteine desulfurase ATPase component	8	235	6	207
					1464893	1466164	+	423	CDS	STM14_1666	sufD	cysteine desulfurase activator complex subunit SufD	11	425	10	387
					1466161	1467381	+	406	CDS	STM14_1667	sufS	selenocysteine lyase	13	272	12	427
					1467394	1467810	+	138	CDS	STM14_1668	ynhA	cysteine desufuration protein SufE	7	194	4	99
					1467965	1468966	+	333	CDS	STM14_1669	ynhG	hypothetical protein	6	227	5	146
					1469033	1469272	-	79	CDS	STM14_1670	lppB	putative methyl-accepting chemotaxis protein	8	126	4	71
					1469355	1469591	-	78	CDS	STM14_1671	lpp	murein lipoprotein	6	133	2	47
					1469902	1471314	-	470	CDS	STM14_1672	pykF	pyruvate kinase	3	36	3	23
					1471716	1473059	-	447	CDS	STM14_1673	orf48	putative amino acid permease	22	930	15	592
					1473081	1473974	-	297	CDS	STM14_1674	orf32	putative proline iminopeptidase	38	1873	34	1407
					1474033	1474770	-	245	CDS	STM14_1675	orf245	putative cytoplasmic protein	39	850	18	99
					1474782	1476008	-	408	CDS	STM14_1676	orf408	putative regulatory protein	72	1556	26	326
					1476331	1479393	-	1020	CDS	STM14_1677	ttrA	tetrathionate reductase complex subunit A	26	1267	17	948
					1479386	1480408	-	340	CDS	STM14_1678	ttrC	tetrathionate reductase complex subunit C	10	503	8	458
					1480409	1481161	-	250	CDS	STM14_1679	ttrB	tetrathionate reductase complex subunit B	18	465	12	298
					1481325	1483103	+	592	CDS	STM14_1680	ttrS	sensory histidine kinase	25	875	17	824
					1483060	1483698	+	212	CDS	STM14_1681	ttrR	response regulator	6	279	5	148
					1483796	1484008	+	70	CDS	STM14_1682	orf70	hypothetical protein	1	2	1	3
					1484104	1485063	-	319	CDS	STM14_1683	orf319	putative inner membrane protein	8	187	6	202
					1485236	1485964	-	242	CDS	STM14_1684	orf242	putative regulatory protein	13	523	9	418
					1486016	1486129	-	37	CDS	STM14_1685	-	hypothetical protein	17	928	12	409
					1486143	1486781	-	212	CDS	STM14_1686	ssrB	transcriptional activator	64	2210	37	1047
					1486812	1489574	-	920	CDS	STM14_1687	ssrA	sensor kinase	183	3731	71	441
					1489975	1490376	+	133	CDS	STM14_1688	ssaB	secreted effector protein	24	298	6	16
					1490378	1491871	+	497	CDS	STM14_1689	ssaC	outer membrane secretin precursor	84	2716	49	998
					1491852	1493063	+	403	CDS	STM14_1690	ssaD	virulence protein	108	2694	56	571
					1493071	1493313	+	80	CDS	STM14_1691	ssaE	secretion system effector	12	103	2	12
					1493410	1493517	+	35	CDS	STM14_1692	-	hypothetical protein	16	152	11	92
					1493577	1493903	+	108	CDS	STM14_1693	-	secretion system chaperone protein	18	347	11	57
					1493910	1494500	+	196	CDS	STM14_1694	-	translocation machinery component	55	1957	36	936
					1494497	1494970	+	157	CDS	STM14_1695	sscA	secretion system chaparone	7	553	8	305
					1494973	1496427	+	484	CDS	STM14_1696	sseC	translocation machinery component	53	1558	35	644
					1496443	1497030	+	195	CDS	STM14_1697	sseD	translocation machinery component	54	2050	36	923
					1497033	1497449	+	138	CDS	STM14_1698	sseE	secreted effector protein	39	1630	25	416
					1497501	1497935	+	144	CDS	STM14_1699	sscB	secretion system chaparone	36	1423	26	548
					1497951	1498733	+	260	CDS	STM14_1700	sseF	secreted effector protein	74	4545	58	2039
					1498730	1499419	+	229	CDS	STM14_1701	sseG	secreted effector protein	50	1518	35	795
					1499513	1499728	+	71	CDS	STM14_1702	ssaG	type III secretion system apparatus protein	10	150	1	9
					1499769	1499996	+	75	CDS	STM14_1703	ssaH	type III secretion system apparatus protein	1	3	0	0
					1500008	1500256	+	82	CDS	STM14_1704	ssaI	type III secretion system apparatus protein	2	26	1	1
					1500253	1501002	+	249	CDS	STM14_1705	ssaJ	needle complex inner membrane lipoprotein	13	89	3	4
					1501020	1501568	+	182	CDS	STM14_1706	-	putative cytoplasmic protein	33	704	15	80
					1501565	1502239	+	224	CDS	STM14_1707	ssaK	type III secretion system apparatus protein	43	1258	20	444
					1502205	1503221	+	338	CDS	STM14_1708	ssaL	type III secretion system apparatus protein	79	2411	47	521
					1503279	1503647	+	122	CDS	STM14_1709	ssaM	type III secretion system apparatus protein	27	938	14	253
					1503632	1505677	+	681	CDS	STM14_1710	ssaV	secretion system apparatus protein SsaV	157	6287	112	2364
					1505667	1506968	+	433	CDS	STM14_1711	ssaN	type III secretion system ATPase	28	1469	20	914
					1506971	1507348	+	125	CDS	STM14_1712	ssaO	type III secretion system apparatus protein	21	1099	14	482
					1507329	1507703	+	124	CDS	STM14_1713	ssaP	type III secretion system apparatus protein	39	1874	31	870
					1507684	1508652	+	322	CDS	STM14_1714	ssaQ	type III secretion system protein	77	3799	61	1827
					1508720	1509367	+	215	CDS	STM14_1715	ssaR	type III secretion system protein	19	324	7	39
					1509364	1509630	+	88	CDS	STM14_1716	ssaS	type III secretion system apparatus protein	12	91	3	9
					1509631	1510410	+	259	CDS	STM14_1717	ssaT	type III secretion system apparatus protein	12	68	3	23
					1510407	1511465	+	352	CDS	STM14_1718	ssaU	secretion system apparatus protein SsaU	62	1443	30	877
					1511477	1511602	+	41	CDS	STM14_1719	-	hypothetical protein	17	723	13	322
					1511610	1511686	-	77	RNA	STM14_1720	valW	Val tRNA	4	109	2	101
					1511710	1511786	-	77	RNA	STM14_1721	valV	Val tRNA	4	200	3	130
					1511938	1513311	-	457	CDS	STM14_1722	ydhE	multidrug efflux protein	12	374	9	239
					1513528	1514169	+	213	CDS	STM14_1723	ribE	riboflavin synthase subunit alpha	0	0	0	0
					1514211	1515359	-	382	CDS	STM14_1724	cfa	cyclopropane fatty acyl phospholipid synthase	13	216	8	177
					1515649	1516854	-	401	CDS	STM14_1725	ydhC	inner membrane transport protein YdhC	15	296	8	195
					1516967	1517899	+	310	CDS	STM14_1726	ydhB	putative DNA-binding transcriptional regulator	7	642	4	315
					1517896	1518921	-	341	CDS	STM14_1727	purR	DNA-binding transcriptional repressor PurR	5	182	4	144
					1519171	1519452	+	93	CDS	STM14_1728	-	hypothetical protein	5	201	4	177
					1519389	1519970	-	193	CDS	STM14_1729	sodB	superoxide dismutase	3	180	2	112
					1520097	1520951	-	284	CDS	STM14_1730	ydhO	putative cell wall-associated hydrolase	2	169	1	139
					1521253	1521600	+	115	CDS	STM14_1731	ydhD	hypothetical protein	4	60	3	23
					1521678	1522325	-	215	CDS	STM14_1732	rnt	ribonuclease T	2	16	2	5
					1522426	1522833	-	135	CDS	STM14_1733	gloA	glyoxalase I	3	32	3	53
					1522902	1523999	-	365	CDS	STM14_1734	nemA	N-ethylmaleimide reductase	10	215	6	209
					1524058	1524657	-	199	CDS	STM14_1735	ydhM	putative transcriptional repressor	4	191	4	119
					1524760	1524999	+	79	CDS	STM14_1736	ydhL	putative oxidoreductase	7	100	4	73
					1525050	1525946	+	298	CDS	STM14_1737	ydhF	putative aldo/keto reductase	4	304	3	150
					1526026	1526547	+	173	CDS	STM14_1738	sodC_2	superoxide dismutase	5	144	5	173
					1526523	1528562	-	679	CDS	STM14_1739	-	putative inner membrane protein	33	1724	26	1656
					1528562	1529458	-	298	CDS	STM14_1740	ydhJ	putative multidrug resistance efflux pump	8	436	6	240
					1529425	1529661	-	78	CDS	STM14_1741	ydhI	putative inner membrane protein	5	201	4	212
					1529862	1530296	+	144	CDS	STM14_1742	slyA	transcriptional regulator SlyA	3	29	3	42
					1530344	1530811	-	155	CDS	STM14_1743	slyB	putative outer membrane lipoprotein	5	211	5	215
					1531083	1532204	+	373	CDS	STM14_1744	anmK	anhydro-N-acetylmuramic acid kinase	7	214	5	162
					1532292	1532621	+	109	CDS	STM14_1745	mliC	lysozyme inhibitor	2	22	2	13
					1532680	1533336	+	218	CDS	STM14_1746	pdxH	pyridoxamine 5'-phosphate oxidase	6	65	1	2
					1533463	1534737	+	424	CDS	STM14_1747	tyrS	tyrosyl-tRNA synthetase	0	0	0	0
					1534797	1535657	+	286	CDS	STM14_1748	pdxY	pyridoxamine kinase	16	581	11	477
					1535716	1536321	-	201	CDS	STM14_1749	gst	glutathionine S-transferase	5	155	4	97
					1536426	1537931	-	501	CDS	STM14_1750	tppB	putative tripeptide transporter permease	18	581	13	429
					1538110	1538277	+	55	CDS	STM14_1751	-	hypothetical protein	0	0	0	0
					1538533	1539168	-	211	CDS	STM14_1752	nth	endonuclease III	7	125	4	173
					1539168	1539860	-	230	CDS	STM14_1753	ydgQ	SoxR-reducing system protein RsxE	11	449	6	157
					1539863	1540483	-	206	CDS	STM14_1754	ydgP	electron transport complex protein RnfG	3	59	2	19
					1540487	1541545	-	352	CDS	STM14_1755	rnfD	electron transport complex protein RnfD	9	158	6	81
					1541546	1543753	-	735	CDS	STM14_1756	-	electron transport complex protein RnfC	18	502	15	196
					1543746	1544324	-	192	CDS	STM14_1757	ydgM	electron transport complex protein RnfB	13	579	8	217
					1544324	1544905	-	193	CDS	STM14_1758	-	Na(+)-translocating NADH-quinone reductase subunit E	7	753	5	130
					1544982	1545422	-	146	CDS	STM14_1759	ydgK	putative inner membrane protein	7	118	5	83
					1545511	1545741	-	76	CDS	STM14_1760	ydgT	oriC-binding nucleoid-associated protein	4	121	3	58
					1546024	1546185	-	53	CDS	STM14_1761	-	hypothetical protein	4	514	4	420
					1546357	1547397	+	346	CDS	STM14_1762	ydgJ	putative oxidoreductase	12	512	7	422
					1547472	1548473	-	333	CDS	STM14_1763	add	adenosine deaminase	8	413	9	492
					1548438	1548683	+	81	CDS	STM14_1764	-	hypothetical protein	3	70	2	48
					1549052	1549171	-	39	CDS	STM14_1767	-	hypothetical protein	3	173	2	114
					1549177	1550685	-	502	CDS	STM14_1768	ydgA	putative periplasmic protein	7	332	4	322
					1550788	1551963	-	391	CDS	STM14_1769	manA	mannose-6-phosphate isomerase	16	741	10	384
					1552163	1553809	+	548	CDS	STM14_1770	fumA	fumarase A	16	351	12	321
					1553745	1553906	+	53	CDS	STM14_1771	-	fumarase A	1	5	1	1
					1553977	1555380	+	467	CDS	STM14_1772	fumC	fumarate hydratase	8	544	7	478
					1555377	1556306	-	309	CDS	STM14_1773	tus	DNA replication terminus site-binding protein	0	0	1	3
					1556382	1557683	-	433	CDS	STM14_1774	rstB	sensor protein RstB	22	1216	14	831
					1557794	1559500	-	568	CDS	STM14_1775	-	putative periplasmic protein	29	1277	17	916
					1559385	1559690	-	101	CDS	STM14_1776	-	outer membrane protein	6	319	6	191
					1559653	1560786	-	377	CDS	STM14_1777	ompN	outer membrane protein N precursor	94	3481	67	1656
					1561266	1561997	-	243	CDS	STM14_1779	rstA	DNA-binding transcriptional regulator RstA	19	508	15	407
					1562124	1562459	+	111	CDS	STM14_1780	ydgC	putative inner membrane protein	14	491	12	405
					1562521	1563903	-	460	CDS	STM14_1781	ydgI	putative amino acid transporter	8	175	5	124
					1563882	1564016	-	44	CDS	STM14_1782	-	putative amino acid permease	0	0	0	0
					1563914	1564087	-	57	CDS	STM14_1783	-	hypothetical protein	0	0	0	0
					1564099	1564224	+	41	CDS	STM14_1784	-	hypothetical protein	0	0	0	0
					1564202	1565146	-	314	CDS	STM14_1785	ydgH	putative periplasmic protein	9	323	7	162
					1565234	1565359	+	41	CDS	STM14_1786	-	hypothetical protein	2	84	1	37
					1565673	1567202	+	509	CDS	STM14_1787	pntA	NAD(P) transhydrogenase subunit alpha	23	1153	15	802
					1567213	1568601	+	462	CDS	STM14_1788	pntB	pyridine nucleotide transhydrogenase	9	292	7	245
					1568776	1569810	-	344	CDS	STM14_1789	tqsA	putative transport protein	42	1467	28	944
					1569946	1570116	+	56	CDS	STM14_1790	-	hypothetical protein	4	328	2	283
					1570228	1570590	+	120	CDS	STM14_1791	ydgF	multidrug efflux system protein MdtJ	29	1948	24	1049
					1570577	1570906	+	109	CDS	STM14_1792	ydgE	multidrug efflux system protein MdtI	7	374	5	249
					1570946	1571767	-	273	CDS	STM14_1793	-	putative protease	3	65	2	69
					1571734	1572027	-	97	CDS	STM14_1794	-	hypothetical protein	1	1	0	0
					1572036	1572284	-	82	CDS	STM14_1795	-	acid shock protein precursor	4	91	2	61
					1572462	1572653	-	63	CDS	STM14_1796	-	hypothetical protein	10	512	7	267
					1572679	1573932	-	417	CDS	STM14_1797	ynfM	putative transport protein	14	331	8	331
					1574052	1574951	+	299	CDS	STM14_1798	ynfL	putative transcriptional regulator	12	436	8	328
					1575079	1576299	+	406	CDS	STM14_1799	mlc	pts operon transcriptional repressor	13	349	10	435
					1576425	1577120	+	231	CDS	STM14_1800	bioD_2	putative dithiobiotin synthetase	12	551	9	365
					1577076	1578329	-	417	CDS	STM14_1801	-	putative voltage-gated ClC-type chloride channel ClcB	14	396	8	314
					1578501	1579649	-	382	CDS	STM14_1802	-	proline/glycine betaine transport system	8	345	7	211
					1579649	1580296	-	215	CDS	STM14_1803	-	putative ABC transporter permease component	7	138	3	139
					1580306	1581208	-	300	CDS	STM14_1804	-	putative ABC transporter periplasmic component	11	612	9	408
					1581237	1581947	-	236	CDS	STM14_1805	-	putative transport system permease component	9	358	7	172
					1582252	1582866	-	204	CDS	STM14_1806	ynfI	twin-argninine leader-binding protein DmsD	9	449	7	201
					1582909	1583766	-	285	CDS	STM14_1807	-	putative dimethylsulfoxide reductase	6	100	5	140
					1583768	1584385	-	205	CDS	STM14_1808	-	putative dimethyl sulphoxide reductase	11	251	8	212
					1584396	1586831	-	811	CDS	STM14_1809	-	putative dimethyl sulphoxide reductase	26	928	15	657
					1586812	1587033	-	73	CDS	STM14_1810	-	putative dimethyl sulphoxide reductase subunit A	2	274	1	108
					1586930	1589371	-	813	CDS	STM14_1811	-	putative dimethyl sulphoxide reductase chain A1	29	910	22	879
					1589525	1589833	-	102	CDS	STM14_1812	ynfD	putative outer membrane protein	2	2	1	1
					1589937	1590647	+	236	CDS	STM14_1813	ynfC	hypothetical protein	11	291	9	201
					1590688	1591248	-	186	CDS	STM14_1814	speG	spermidine N1-acetyltransferase	15	820	11	370
					1591284	1591625	-	113	CDS	STM14_1815	ynfB	hypothetical protein	2	31	2	30
					1591641	1591757	-	38	CDS	STM14_1816	-	hypothetical protein	3	41	2	30
					1591778	1592104	+	108	CDS	STM14_1817	ynfA	hypothetical protein	9	537	6	407
					1592226	1593440	+	404	CDS	STM14_1818	rspA	putative dehydratase	18	829	13	508
					1593451	1594470	+	339	CDS	STM14_1819	rspB	putative dehydrogenase	15	657	12	293
					1595845	1596036	+	63	CDS	STM14_1821	-	putative membrane transport protein	7	137	6	172
					1596047	1597513	+	488	CDS	STM14_1822	ydfI	putative mannitol dehydrogenase	22	759	18	668
					1597580	1597783	-	67	CDS	STM14_1823	ydfZ	putative cytoplasmic protein	0	0	0	0
					1597964	1598650	-	228	CDS	STM14_1824	ydfH	putative regulatory protein	2	12	1	10
					1598780	1599541	-	253	CDS	STM14_1825	ydfG	3-hydroxy acid dehydrogenase	5	206	5	163
					1599665	1601707	+	680	CDS	STM14_1826	dcp	dipeptidyl carboxypeptidase II	36	1091	27	1027
					1601704	1601919	-	71	CDS	STM14_1827	-	hypothetical protein	5	56	2	20
					1601786	1601923	+	45	CDS	STM14_1828	-	peptidyl-dipeptidase dcp	0	0	0	0
					1602052	1602234	+	60	CDS	STM14_1829	-	putative cytoplasmic protein	8	94	3	9
					1602354	1602881	-	175	CDS	STM14_1830	ydeJ	competence damage-inducible protein A	32	667	17	224
					1602970	1603068	-	32	CDS	STM14_1831	-	hypothetical protein	4	32	2	5
					1603308	1603700	+	130	CDS	STM14_1832	ydeI	hypothetical protein	17	832	11	693
					1603865	1604014	-	49	CDS	STM14_1833	-	conserved hypothetical protein	6	187	4	159
					1604391	1605578	-	395	CDS	STM14_1834	ydeE	putative MFS-type transporter YdeE	33	1359	22	997
					1605806	1606708	+	300	CDS	STM14_1835	ydeD	O-acetylserine/cysteine export protein	10	369	7	277
					1606827	1607042	-	71	CDS	STM14_1836	marB	hypothetical protein	4	159	3	186
					1607071	1607454	-	127	CDS	STM14_1837	marA	DNA-binding transcriptional activator MarA	4	53	3	40
					1607474	1607908	-	144	CDS	STM14_1838	marR	DNA-binding transcriptional repressor MarR	4	198	4	49
					1608167	1608832	+	221	CDS	STM14_1839	marC	multiple drug resistance protein MarC	7	362	4	269
					1608879	1610069	-	396	CDS	STM14_1840	ydeA	sugar efflux transporter	2	24	2	44
					1610185	1611057	-	290	CDS	STM14_1841	yneJ	putative transcriptional regulator	7	421	5	286
					1611160	1612548	+	462	CDS	STM14_1842	yneI	putative succinate-semialdehyde dehydrogenase	14	347	9	382
					1612621	1613547	+	308	CDS	STM14_1843	yneH	glutaminase	12	505	10	345
					1613547	1613906	+	119	CDS	STM14_1844	yneG	putative cytoplasmic protein	2	63	2	47
					1614130	1615077	+	315	CDS	STM14_1845	-	putative inner membrane protein	25	1002	19	489
					1615133	1615675	-	180	CDS	STM14_1846	-	putative outer membrane protein	21	372	12	212
					1615524	1615850	+	108	CDS	STM14_1847	-	putative inner membrane protein	24	552	12	253
					1616392	1617510	+	372	CDS	STM14_1848	-	putative outer membrane protein	97	3901	66	1549
					1617651	1617992	-	113	CDS	STM14_1849	-	putative hydrogenase	22	784	17	520
					1618005	1618892	-	295	CDS	STM14_1850	-	putative dehydrogenase protein	13	416	11	366
					1618880	1619941	-	353	CDS	STM14_1851	-	putative hydrogenase	21	928	12	723
					1619959	1620369	-	136	CDS	STM14_1852	-	putative hydrogenase	7	426	5	306
					1620366	1620665	-	99	CDS	STM14_1853	-	putative hydrogenase protein	3	52	2	74
					1620665	1621273	-	202	CDS	STM14_1854	-	putative hydrogenase maturation protease	12	661	9	606
					1621279	1622022	-	247	CDS	STM14_1855	-	putative Ni/Fe hydrogenase 1 b-type cytochrome subunit	8	119	5	140
					1621973	1623775	-	600	CDS	STM14_1856	-	putative hydrogenase-1 large subunit	19	1290	15	877
					1623778	1624881	-	367	CDS	STM14_1857	-	putative hydrogenase-1 small subunit	14	485	10	307
					1625009	1625161	-	50	CDS	STM14_1858	-	hypothetical protein	8	100	4	14
					1625310	1626401	+	363	CDS	STM14_1859	-	putative hydrolase	58	2770	38	1069
					1626447	1627238	+	263	CDS	STM14_1860	-	putative regulatory protein	28	1136	24	586
					1627297	1628322	-	341	CDS	STM14_1861	-	putative zinc-binding dehydrogenase	43	2969	32	1367
					1628297	1629583	-	428	CDS	STM14_1862	-	putative transport protein	120	4416	71	1055
					1629760	1631316	-	518	CDS	STM14_1863	pqaA	PhoPQ-regulated protein	46	563	16	46
					1631386	1632627	-	413	CDS	STM14_1864	-	putative multidrug efflux protein	45	1905	35	1109
					1632617	1634125	-	502	CDS	STM14_1865	-	hypothetical protein	17	456	12	309
					1634170	1634658	+	162	CDS	STM14_1866	-	putative transcriptional regulator	18	855	12	565
					1634718	1634879	-	53	CDS	STM14_1867	-	hypothetical protein	2	33	2	11
					1634851	1635930	+	359	CDS	STM14_1868	-	putative S-adenosylmethionine/tRNA-ribosyltransferase-isomerase	29	1165	17	372
					1635982	1636371	-	129	CDS	STM14_1869	-	putative translation initiation inhibitor	12	255	8	181
					1636542	1636826	-	94	CDS	STM14_1870	-	putative cytoplasmic protein	5	79	3	45
					1636816	1637064	-	82	CDS	STM14_1871	-	putative cytoplasmic protein	1	2	0	0
					1637216	1637431	+	71	CDS	STM14_1872	-	putative phage-related secreted protein	11	233	7	95
					1637421	1637753	+	110	CDS	STM14_1873	-	hypothetical protein	22	690	10	264
					1637896	1638804	+	302	CDS	STM14_1874	-	putative cytoplasmic protein	62	1741	37	415
					1639903	1640112	-	69	CDS	STM14_1876	-	hypothetical protein	2	158	1	155
					1640382	1641848	-	488	CDS	STM14_1877	-	putative coiled-coil protein	8	83	1	50
					1642107	1643114	+	335	CDS	STM14_1878	-	putative transcriptional regulator	11	425	8	256
					1643258	1644709	+	483	CDS	STM14_1879	-	putative Na+/H+ antiporter	12	252	10	243
					1644722	1645924	+	400	CDS	STM14_1880	-	putative aminotransferase	9	223	5	136
					1646037	1648112	-	691	CDS	STM14_1881	-	putative glycosyl hydrolase	28	1280	12	103
					1648169	1650697	-	842	CDS	STM14_1882	-	putative glycosyl hydrolase	15	763	8	170
					1650694	1652478	-	594	CDS	STM14_1883	-	putative alpha amylase	26	1060	16	151
					1652607	1653392	-	261	CDS	STM14_1884	-	putative lipoprotein	20	788	14	551
					1653535	1653864	-	109	CDS	STM14_1885	hdeB	acid-resistance protein	20	435	12	219
					1654214	1654645	-	143	CDS	STM14_1886	osmC	putative envelope protein	18	665	12	643
					1655158	1655373	+	71	CDS	STM14_1887	yddX	biofilm-dependent modulation protein	21	1111	17	815
					1655468	1655611	+	47	CDS	STM14_1888	rpsV	30S ribosomal subunit S22	9	305	5	160
					1655788	1657485	+	565	CDS	STM14_1889	sfcA	malate dehydrogenase	21	683	16	449
					1657503	1657634	+	43	CDS	STM14_1890	-	hypothetical protein	8	226	4	91
					1657771	1658781	+	336	CDS	STM14_1891	adhP	alcohol dehydrogenase	15	892	11	691
					1658872	1659528	-	218	CDS	STM14_1892	fdnI	formate dehydrogenase-N subunit gamma	23	782	17	533
					1659521	1660405	-	294	CDS	STM14_1893	fdnH	formate dehydrogenase-N beta subunit	11	403	10	394
					1660419	1663466	-	1015	CDS	STM14_1894	fdnG	formate dehydorgenase-N alpha subunit	34	1168	23	1183
					1663489	1663641	+	50	CDS	STM14_1895	-	hypothetical protein	5	96	2	46
					1663744	1664625	+	293	CDS	STM14_1896	yddG	hypothetical protein	92	4798	65	2697
					1664885	1665067	-	60	CDS	STM14_1897	-	hypothetical protein	4	130	3	15
					1665150	1666238	+	362	CDS	STM14_1898	nmpC	putative outer membrane porin precursor	21	864	16	604
					1666322	1666762	+	146	CDS	STM14_1899	-	putative cytoplasmic protein	9	563	6	462
					1666787	1668274	-	495	CDS	STM14_1900	smvA	methyl viologen resistance	15	542	13	384
					1668391	1668969	+	192	CDS	STM14_1901	-	putative transcriptional regulator	11	507	9	570
					1668962	1669093	+	43	CDS	STM14_1902	-	hypothetical protein	0	0	0	0
					1669184	1670572	+	462	CDS	STM14_1903	narU	nitrate extrusion protein	18	938	13	702
					1670559	1670702	-	47	CDS	STM14_1904	-	hypothetical protein	0	0	0	0
					1670664	1674404	+	1246	CDS	STM14_1905	narZ	nitrate reductase 2 alpha subunit	30	670	25	680
					1674401	1675945	+	514	CDS	STM14_1906	narY	nitrate reductase 2 beta subunit	16	254	9	190
					1675945	1676640	+	231	CDS	STM14_1907	narW	nitrate reductase 2 delta subunit	10	450	7	463
					1676637	1677317	+	226	CDS	STM14_1908	narV	nitrate reductase 2 gamma subunit	5	141	4	109
					1677423	1678316	+	297	CDS	STM14_1909	yddE	hypothetical protein	13	409	9	344
					1678352	1679197	-	281	CDS	STM14_1910	nhoA	putative arylamine N-acetyltransferase	13	483	9	486
					1679194	1679457	-	87	CDS	STM14_1911	-	hypothetical protein	6	161	3	32
					1679481	1680113	-	210	CDS	STM14_1912	-	putative cytoplasmic protein	20	839	13	480
					1680178	1680390	+	70	CDS	STM14_1913	-	hypothetical protein	1	11	1	10
					1680335	1680472	-	45	CDS	STM14_1914	-	hypothetical protein	2	34	1	26
					1680342	1680476	+	44	CDS	STM14_1915	-	hypothetical protein	2	34	1	26
					1680626	1682119	+	497	CDS	STM14_1916	ansP	L-asparagine transport protein	18	550	16	463
					1682196	1682417	-	73	CDS	STM14_1917	-	putative outer membrane lipoprotein	4	192	3	85
					1682562	1683623	-	353	CDS	STM14_1918	-	putative periplasmic protein	10	396	10	370
					1683664	1683783	-	39	CDS	STM14_1919	-	hypothetical protein	0	0	0	0
					1683887	1686007	+	706	CDS	STM14_1920	yncD	putative outer membrane receptor	28	1092	18	458
					1686074	1686739	-	221	CDS	STM14_1921	yncC	putative DNA-binding transcriptional regulator	39	1950	30	1243
					1686850	1686969	+	39	CDS	STM14_1922	-	hypothetical protein	3	301	2	80
					1686958	1687080	-	40	CDS	STM14_1923	-	hypothetical protein	3	637	4	262
					1687073	1688143	-	356	CDS	STM14_1924	yncB	putative NADP-dependent oxidoreductase	23	915	19	735
					1688322	1688837	+	171	CDS	STM14_1925	yncA	putative acyltransferase	6	423	4	253
					1688837	1689286	+	149	CDS	STM14_1926	ydcZ	putative inner membrane protein	1	106	1	41
					1689291	1689524	-	77	CDS	STM14_1927	ydcY	putative cytoplasmic protein	2	16	1	31
					1689748	1691067	+	439	CDS	STM14_1928	srfA	putative virulence protein	16	740	9	678
					1691072	1694053	+	993	CDS	STM14_1929	srfB	putative virulence protein	42	1363	24	1034
					1694050	1696194	+	714	CDS	STM14_1930	srfC	putative virulence protein	17	985	14	931
					1696239	1696502	-	87	CDS	STM14_1931	ydcX	putative inner membrane protein	4	385	3	204
					1696602	1696706	+	34	CDS	STM14_1932	-	hypothetical protein	0	0	0	0
					1696703	1696807	+	34	CDS	STM14_1933	-	hypothetical protein	0	0	0	0
					1696811	1698235	-	474	CDS	STM14_1934	ydcW	gamma-aminobutyraldehyde dehydrogenase	14	586	10	461
					1698371	1699795	-	474	CDS	STM14_1935	ydcR	putative regulatory protein	15	373	16	320
					1699931	1700701	-	256	CDS	STM14_1936	pdgL	periplasmic dipeptidase precursor	31	1334	21	1051
					1700960	1701190	-	76	CDS	STM14_1937	-	putative inner membrane protein	26	1195	17	574
					1701223	1701621	-	132	CDS	STM14_1938	ugtL	hypothetical protein	10	264	8	112
					1701681	1701785	-	34	CDS	STM14_1939	-	hypothetical protein	0	0	0	0
					1702158	1703108	+	316	CDS	STM14_1940	sifB	secreted effector protein	4	18	1	22
					1703382	1703612	+	76	CDS	STM14_1941	yncJ	putative periplasmic protein	3	34	1	21
					1703613	1705577	-	654	CDS	STM14_1942	ydcP	putative collagenase	24	1218	18	866
					1705656	1706192	-	178	CDS	STM14_1943	ydcN	putative repressor	4	123	3	50
					1706283	1707461	+	392	CDS	STM14_1944	-	putative benzoate membrane transport protein	7	242	5	218
					1707515	1708183	-	222	CDS	STM14_1945	-	putative outer membrane lipoprotein	7	232	4	183
					1708339	1708935	-	198	CDS	STM14_1946	tehB	tellurite resistance protein TehB	9	178	5	154
					1708922	1709935	-	337	CDS	STM14_1947	tehA	potassium-tellurite ethidium and proflavin transporter	17	585	11	325
					1710042	1711022	+	326	CDS	STM14_1948	ydcK	putative nucleoside-diphosphate-sugar pyrophosphorylase	15	583	12	465
					1711019	1711558	-	179	CDS	STM14_1949	rimL	ribosomal-protein-L7/L12-serine acetyltransferase	11	280	6	224
					1711642	1711749	+	35	CDS	STM14_1950	-	hypothetical protein	0	0	0	0
					1711775	1712893	+	372	CDS	STM14_1951	-	putative cellulase protein	20	832	13	710
					1712890	1713171	+	93	CDS	STM14_1952	-	putative PTS system enzymeIIB component	1	41	1	37
					1713182	1714495	+	437	CDS	STM14_1953	-	putative PTS system enzyme IIC component	16	599	12	460
					1714509	1715315	+	268	CDS	STM14_1954	-	putative nucleoside triphosphatase	5	20	4	12
					1715447	1715884	+	145	CDS	STM14_1955	-	putative sugar-specific PTS enzyme II	4	85	3	75
					1715896	1716528	+	210	CDS	STM14_1956	-	ribulose-phosphate 3-epimerase	6	155	5	175
					1716544	1717335	+	263	CDS	STM14_1957	-	putative transcriptional repressor of sgc operon	14	827	7	643
					1717335	1717772	+	145	CDS	STM14_1958	-	cryptic aminoglycoside resistance protein	16	478	12	211
					1717819	1719021	-	400	CDS	STM14_1959	-	putative oxidase	125	4866	92	2494
					1719033	1719608	-	191	CDS	STM14_1960	-	putative periplasmic protein	50	2054	31	599
					1719701	1719814	+	37	CDS	STM14_1961	-	hypothetical protein	9	566	4	294
					1719804	1721459	-	551	CDS	STM14_1962	mdoD	glucan biosynthesis protein D	30	1543	19	1003
					1721679	1723187	-	502	CDS	STM14_1963	-	putative carboxylesterase	18	613	11	636
					1723236	1724579	-	447	CDS	STM14_1964	-	putative cytoplasmic protein	13	745	12	555
					1724872	1725795	+	307	CDS	STM14_1965	ydcI	putative transcriptional regulator	8	156	6	158
					1725856	1727481	-	541	CDS	STM14_1966	trg	methyl-accepting chemotaxis protein III	12	316	11	371
					1727480	1727695	+	71	CDS	STM14_1967	-	hypothetical protein	1	32	1	7
					1727650	1728768	-	372	CDS	STM14_1968	-	alcohol dehydrogenase class III	12	445	7	358
					1728800	1729075	-	91	CDS	STM14_1969	-	putative cytoplasmic protein	4	99	3	75
					1729598	1729999	+	133	CDS	STM14_1970	-	putative dipicolinate reductase	24	345	6	21
					1730128	1730844	-	238	CDS	STM14_1971	-	putative inner membrane protein	4	17	0	0
					1731028	1731132	-	34	CDS	STM14_1972	-	hypothetical protein	0	0	0	0
					1731115	1731225	+	36	CDS	STM14_1973	-	hypothetical protein	0	0	0	0
					1731270	1732496	+	408	CDS	STM14_1974	sseJ	secreted effector protein	15	428	7	105
					1732617	1732961	-	114	CDS	STM14_1975	-	putative inner membrane protein	29	1738	17	710
					1733662	1733814	-	50	CDS	STM14_1976	-	hypothetical protein	0	0	0	0
					1733868	1734629	+	253	CDS	STM14_1977	-	putative periplasmic binding protein	13	195	3	42
					1734636	1735283	+	215	CDS	STM14_1978	-	putative ABC transporter permease component	3	55	2	50
					1735308	1736039	+	243	CDS	STM14_1979	-	putative ABC-type polar amino acid transport system ATPase component	42	1539	26	245
					1736036	1736716	+	226	CDS	STM14_1980	-	putative ABC-type transport system membrane component	29	421	8	30
					1736853	1738403	+	516	CDS	STM14_1981	-	putative inner membrane protein	97	2985	53	1397
					1738867	1739529	+	220	CDS	STM14_1982	-	putative SAM-dependent methyltransferase	35	1637	30	890
					1739800	1740330	-	176	CDS	STM14_1983	cybB	cytochrome b561	28	1441	21	974
					1740447	1741247	-	266	CDS	STM14_1984	ydcF	putative inner membrane protein	20	1053	12	801
					1741311	1745156	-	1281	CDS	STM14_1985	hrpA	ATP-dependent RNA helicase HrpA	48	1956	31	1457
					1745414	1746019	+	201	CDS	STM14_1986	acpD	azoreductase	3	142	3	202
					1746016	1746465	-	149	CDS	STM14_1987	-	putative inner membrane protein	13	667	9	395
					1746608	1746931	-	107	CDS	STM14_1988	ydbL	putative periplasmic protein	11	332	7	301
					1746939	1747130	-	63	CDS	STM14_1989	ynbE	putative outer membrane lipoprotein	1	43	2	18
					1747130	1749766	-	878	CDS	STM14_1990	ydbH	hypothetical protein	43	1528	29	1684
					1750006	1750995	+	329	CDS	STM14_1991	ldhA	D-lactate dehydrogenase	15	462	11	299
					1751106	1751516	+	136	CDS	STM14_1992	hslJ	heat-inducible protein	4	87	3	35
					1751560	1751715	-	51	CDS	STM14_1993	-	putative cytoplasmic protein	2	150	1	111
					1751742	1752041	+	99	CDS	STM14_1994	-	hypothetical protein	4	213	2	172
					1752102	1755626	+	1174	CDS	STM14_1995	nifJ	putative pyruvate-flavodoxin oxidoreductase	38	1917	28	1456
					1755685	1755894	-	69	CDS	STM14_1996	-	hypothetical protein	1	83	1	26
					1756108	1756542	+	144	CDS	STM14_1997	ynaF	putative universal stress protein	16	507	8	330
					1756592	1756930	-	112	CDS	STM14_1998	-	putative membrane transporter of cations	23	1057	15	566
					1757094	1757234	+	46	CDS	STM14_1999	-	Rac prophage; integrase	5	95	3	63
					1757286	1758221	+	311	CDS	STM14_2000	ydaO	C32 tRNA thiolase	11	290	9	226
					1758265	1759638	-	457	CDS	STM14_2001	dbpA	ATP-dependent RNA helicase DbpA	21	716	13	828
					1760125	1761108	-	327	CDS	STM14_2002	zntB	zinc transporter	12	566	7	470
					1761254	1762408	-	384	CDS	STM14_2003	-	putative methyl-accepting chemotaxis protein	58	2376	44	1436
					1762419	1762580	-	53	CDS	STM14_2004	-	conserved hypothetical protein	5	123	3	51
					1762819	1763382	-	187	CDS	STM14_2005	ydaL	hypothetical protein	16	750	11	611
					1763640	1764155	+	171	CDS	STM14_2006	ogt	O-6-alkylguanine-DNA:cysteine-protein methyltransferase	4	82	3	45
					1764351	1765103	+	250	CDS	STM14_2007	fnr	fumarate/nitrate reduction transcriptional regulator	7	286	3	79
					1765254	1766201	+	315	CDS	STM14_2008	ydaA	universal stress protein UspE	17	537	11	431
					1766256	1766642	-	128	CDS	STM14_2009	ynaJ	putative inner membrane protein	14	585	8	252
					1766749	1767780	+	343	CDS	STM14_2010	ynaI	putative integral membrane protein	75	2868	49	904
					1767866	1768468	-	200	CDS	STM14_2011	-	putative transcriptional regulator	10	305	8	244
					1768512	1769198	+	228	CDS	STM14_2012	-	putative cytoplasmic protein	7	182	6	181
					1769670	1770227	-	185	CDS	STM14_2014	-	putative thiol peroxidase	21	278	5	17
					1770326	1771156	-	276	CDS	STM14_2015	-	hypothetical protein	19	500	11	171
					1771177	1773159	-	660	CDS	STM14_2016	-	invasin-like protein	59	2673	39	1669
					1773234	1774079	-	281	CDS	STM14_2017	-	putative lipoprotein	64	2596	40	749
					1776945	1777199	-	84	CDS	STM14_2020	-	putative outer membrane lipoprotein	8	286	4	149
					1777310	1777900	-	196	CDS	STM14_2021	-	putative regulatory protein	3	55	2	107
					1777978	1778691	+	237	CDS	STM14_2022	-	oxidoreductase	4	220	3	91
					1778782	1779651	-	289	CDS	STM14_2023	-	putative aldo/keto reductase	41	1366	28	744
					1779789	1779902	-	37	CDS	STM14_2024	-	hypothetical protein	7	382	6	208
					1779925	1780830	-	301	CDS	STM14_2025	-	putative transcriptional regulator	15	656	10	222
					1780949	1781878	+	309	CDS	STM14_2026	-	putative 2'-hydroxyisoflavone reductase	15	461	11	285
					1781975	1783588	-	537	CDS	STM14_2027	mppA	periplasmic murein tripeptide transport protein	51	2329	37	1381
					1783778	1784506	+	242	CDS	STM14_2028	ycjI	murein peptide amidase A	5	95	3	97
					1784481	1785446	-	321	CDS	STM14_2029	ycjG	putative chloromuconate cycloisomerase	13	539	12	513
					1785562	1786068	+	168	CDS	STM14_2030	tpx	thiol peroxidase	6	271	3	146
					1786154	1786342	+	62	CDS	STM14_2031	-	hypothetical protein	30	382	28	228
					1786299	1786757	+	152	CDS	STM14_2032	tnpA_5	transposase	120	1740	104	808
					1786870	1788411	-	513	CDS	STM14_2033	tyrR	DNA-binding transcriptional regulator TyrR	14	731	12	585
					1788559	1789620	-	353	CDS	STM14_2034	ycjF	hypothetical protein	14	448	10	280
					1789617	1791020	-	467	CDS	STM14_2035	ycjX	putative ATPase	14	403	11	282
					1791163	1791477	-	104	CDS	STM14_2036	pspE	thiosulfate:cyanide sulfurtransferase (rhodanese)	20	932	15	807
					1791553	1791771	-	72	CDS	STM14_2037	pspD	peripheral inner membrane phage-shock protein	6	224	5	99
					1791794	1792153	-	119	CDS	STM14_2038	pspC	DNA-binding transcriptional activator PspC	6	91	4	125
					1792153	1792377	-	74	CDS	STM14_2039	pspB	phage shock protein B	2	72	1	27
					1792437	1793105	-	222	CDS	STM14_2040	pspA	phage shock protein PspA	7	205	5	97
					1793276	1794256	+	326	CDS	STM14_2041	pspF	phage shock protein operon transcriptional activator	19	687	11	305
					1794368	1796017	+	549	CDS	STM14_2042	sapA	peptide transport protein	11	117	8	21
					1796014	1796979	+	321	CDS	STM14_2043	sapB	peptide transport protein	6	45	2	5
					1796966	1797856	+	296	CDS	STM14_2044	sapC	peptide transport protein	13	85	5	7
					1797856	1798848	+	330	CDS	STM14_2045	sapD	peptide transport protein	3	9	2	3
					1798850	1799656	+	268	CDS	STM14_2046	sapF	peptide transport protein	7	60	2	3
					1799672	1800379	-	235	CDS	STM14_2047	-	hypothetical protein	7	409	6	323
					1800491	1800637	-	48	CDS	STM14_2048	-	hypothetical protein	2	67	2	23
					1800647	1800769	+	40	CDS	STM14_2049	-	hypothetical protein	13	478	7	299
					1800846	1802219	-	457	CDS	STM14_2050	-	putative inner membrane protein	22	387	8	63
					1802254	1802433	+	59	CDS	STM14_2051	-	hypothetical protein	2	28	1	1
					1802408	1802707	+	99	CDS	STM14_2052	ycjE	putative cytoplasmic protein	25	2011	22	1297
					1802825	1803613	+	262	CDS	STM14_2053	fabI	enoyl-(acyl carrier protein) reductase	0	0	0	0
					1803682	1803798	-	38	CDS	STM14_2054	-	hypothetical protein	0	0	0	0
					1803813	1804946	+	377	CDS	STM14_2055	yciW	putative cytoplasmic protein	14	851	10	769
					1805035	1806969	+	644	CDS	STM14_2056	rnb	exoribonuclease II	15	295	10	88
					1807079	1807216	+	45	CDS	STM14_2057	-	hypothetical protein	0	0	0	0
					1807231	1809213	+	660	CDS	STM14_2058	yciR	RNase II stability modulator	25	1083	20	634
					1809302	1809514	+	70	CDS	STM14_2059	-	conserved domain protein	6	498	5	207
					1809601	1810353	+	250	CDS	STM14_2060	yciT	putative regulatory protein	19	573	12	258
					1810467	1810628	-	53	CDS	STM14_2061	-	hypothetical protein	9	326	6	201
					1810612	1810830	+	72	CDS	STM14_2062	osmB	lipoprotein	24	932	19	788
					1810950	1811276	-	108	CDS	STM14_2063	yciH	translation initiation factor Sui1	6	124	4	56
					1811276	1812013	-	245	CDS	STM14_2064	pyrF	orotidine 5'-phosphate decarboxylase	3	151	3	131
					1812029	1812142	+	37	CDS	STM14_2065	-	hypothetical protein	3	137	3	88
					1812204	1813373	-	389	CDS	STM14_2066	yciM	hypothetical protein	3	6	0	0
					1813380	1813688	-	102	CDS	STM14_2067	yciS	putative inner membrane protein	1	3	0	0
					1813838	1814602	-	254	CDS	STM14_2068	pgpB	phosphatidylglycerophosphatase B	7	201	3	101
					1814798	1815388	+	196	CDS	STM14_2069	ribA	GTP cyclohydrolase II	0	0	0	0
					1815444	1818119	-	891	CDS	STM14_2070	acnA	aconitate hydratase	42	1506	28	928
					1818504	1818674	-	56	CDS	STM14_2071	-	hypothetical protein	1	35	2	12
					1819096	1820070	-	324	CDS	STM14_2072	cysB	transcriptional regulator CysB	3	7	1	1
					1820026	1820190	+	54	CDS	STM14_2073	-	hypothetical protein	0	0	0	0
					1820225	1820401	-	58	CDS	STM14_2074	-	hypothetical protein	48	819	46	586
					1820481	1823078	-	865	CDS	STM14_2075	topA	DNA topoisomerase I	0	0	1	1
					1823233	1823364	-	43	CDS	STM14_2076	-	hypothetical protein	2	48	2	39
					1823481	1823732	+	83	CDS	STM14_2077	yciN	hypothetical protein	2	7	1	2
					1823774	1824820	-	348	CDS	STM14_2078	sohB	putative periplasmic protease	5	155	5	92
					1824904	1825014	+	36	CDS	STM14_2079	-	hypothetical protein	2	65	1	37
					1825058	1825819	+	253	CDS	STM14_2080	yciK	short chain dehydrogenase	8	163	4	153
					1825816	1826406	+	196	CDS	STM14_2081	btuR	cob(I)yrinic acid a,c-diamide adenosyltransferase	6	257	4	156
					1826493	1827368	-	291	CDS	STM14_2082	yciL	23S rRNA pseudouridylate synthase B	10	317	9	231
					1828097	1828978	-	293	CDS	STM14_2084	trpH	hypothetical protein	15	558	12	540
					1829100	1829144	+	14	CDS	STM14_2085	trpL	trp operon leader peptide	0	0	0	0
					1829239	1830801	+	520	CDS	STM14_2086	trpE	anthranilate synthase component I	10	555	7	391
					1830801	1832396	+	531	CDS	STM14_2087	trpD	bifunctional anthranilate synthase/anthranilate phosphoribosyltransferase	16	446	14	453
					1832400	1833758	+	452	CDS	STM14_2088	trpC	bifunctional indole-3-glycerol phosphate synthase/phosphoribosylanthranilate isomerase	9	334	7	409
					1833768	1834961	+	397	CDS	STM14_2089	trpB	tryptophan synthase subunit beta	11	216	11	234
					1834961	1835767	+	268	CDS	STM14_2090	trpA	tryptophan synthase subunit alpha	6	224	4	253
					1836247	1836429	+	60	CDS	STM14_2091	yciG	putative cytoplasmic protein	5	84	3	4
					1836519	1837022	+	167	CDS	STM14_2092	yciF	putative cytoplasmic protein	25	416	14	113
					1837096	1837602	+	168	CDS	STM14_2093	yciE	putative cytoplasmic protein	19	330	7	53
					1837622	1838500	+	292	CDS	STM14_2094	-	putative catalase	14	739	9	762
					1838582	1839220	-	212	CDS	STM14_2095	ompW	outer membrane protein W	10	365	8	199
					1839558	1839962	+	134	CDS	STM14_2096	-	putative ferredoxin	17	830	13	465
					1839988	1840731	+	247	CDS	STM14_2097	yciC	hypothetical protein	15	479	10	326
					1840788	1841327	+	179	CDS	STM14_2098	yciB	intracellular septation protein A	11	203	6	66
					1841488	1841889	+	133	CDS	STM14_2099	yciA	acyl-CoA thioester hydrolase	12	246	7	314
					1841949	1842800	-	283	CDS	STM14_2100	tonB	transport protein TonB	3	5	1	1
					1842901	1843197	+	98	CDS	STM14_2101	yciI	YciI-like protein	3	80	4	109
					1843241	1843414	-	57	CDS	STM14_2102	-	hypothetical protein	3	129	2	49
					1843557	1845017	+	486	CDS	STM14_2103	cls	cardiolipin synthetase	18	784	11	264
					1845428	1846264	-	278	CDS	STM14_2105	-	putative voltage-gated potassium channel	28	1293	19	811
					1846312	1847316	-	334	CDS	STM14_2106	oppF	oligopeptide transport protein	12	317	9	220
					1847313	1848320	-	335	CDS	STM14_2107	oppD	oligopeptide transporter ATP-binding component	7	157	6	79
					1848332	1849240	-	302	CDS	STM14_2108	oppC	oligopeptide transport protein	6	137	6	144
					1849255	1850175	-	306	CDS	STM14_2109	oppB	oligopeptide transporter permease	17	719	10	436
					1850297	1851928	-	543	CDS	STM14_2110	oppA	oligopeptide transport protein	40	1571	34	1022
[truncated: 3,431 more rows]
